# Supplementary material for: Diaqua­sodium(I) perchlorate bis­[μ-2-(carboxyl­atomethyl­imino­meth­yl)phenolato]bis­[(3-methyl­pyridine)copper(II)]
Source: Acta Crystallogr Sect E Struct Rep Online. 2008 Nov 29;64(Pt 12):m1634. doi: 10.1107/S1600536808039561 (PMC2960105; doi:10.1107/S1600536808039561)
Supplement: Supplementary file 1 [file e-64-m1634-sup1.cif]

##############################################################################
###                                                                        ###
###        Electronic paper (Acta Crystallographica Section E)             ###
###                                                                        ###
##############################################################################
#                                                                            #
# This CIF contains the data in a paper accepted for publication in Acta     #
# Crystallographica Section E. It conforms to the requirements of Notes      #
# for Authors for Section E, and has been peer reviewed under the auspices   #
# of the IUCr Commission on Journals.                                        #
#                                                                            #
# Full details of the Crystallographic Information File format               #
# are given in the paper "The Crystallographic Information File (CIF):       #
# a New Standard Archive File for Crystallography" by S. R. Hall, F. H.      #
# Allen and I. D. Brown [Acta Cryst. (1991), A47, 655-685].                  #
#                                                                            #
# The current version of the core CIF dictionary is obtainable from          #
# ftp://ftp.iucr.org/pub/cif_core.dic. The current version number is 2.4.    #
#                                                                            #
# Software is freely available for graphical display of the structure(s) in  #
# this CIF.  For information consult the CIF home page http://www.iucr.org/  #
# cif/home.html                                                              #
#                                                                            #
# This file may be used for bona fide research purposes within the           #
# scientific community so long as proper attribution is given to the journal # 
# article from which it was obtained.                                        #
#                                                                            #
##############################################################################
                                             
data_global
_audit_creation_method     'form.cif (version 2.0)'
_journal_data_validation_number     ?
_journal_date_recd_electronic     2008-10-31
_journal_date_accepted     2008-11-24
_journal_name_full     'Acta Crystallographica, Section E'
_journal_year     2008
_journal_volume     64
_journal_issue     12
_journal_page_first     m1634
_journal_page_last     m1634
_journal_paper_category     QM
_journal_coeditor_code     BI2318
_publ_contact_author_name     'Dr. Zhengyi Li'
_publ_contact_author_address
;
Xuzhou Medical College
Xuzhou 221004
People's Republic of China
;
_publ_contact_author_email     'chemlzy@yahoo.com.cn'
_publ_contact_author_fax     ?
_publ_contact_author_phone     ?
_publ_section_title
;\
Diaquasodium(I) perchlorate
bis[\m-2-(carboxylatomethyliminomethyl)phenolato]bis[(3-\
methylpyridine)copper(II)]
;
loop_
    _publ_author_name
    _publ_author_address
    'Xiangru Wen'
;
Xuzhou Medical College
Xuzhou 221004
People's Republic of China
;
    'Yongmin Liu'
;
Xuzhou Medical College
Xuzhou 221004
People's Republic of China
;
    'Zhengyi Li'
;
Xuzhou Medical College
Xuzhou 221004
People's Republic of China
;
data_I
_audit_creation_method     SHELXL-97
_chemical_name_systematic
;
Diaquasodium(I) perchlorate
bis[\m-2-(carboxylatomethyliminomethyl)phenolato]bis[(3-
methylpyridine)copper(II)]
;
_chemical_name_common     ?
_chemical_formula_moiety     'H4 Na O2 +, Cl O4 -, C30 H28 Cu2 N4 O6'
_chemical_formula_sum     'C30 H32 Cl Cu2 N4 Na O12'
_chemical_formula_iupac     '[Na (H2 O)2] Cl O4, [Cu2 (C9 H7 N O3)2 (C6 H7 N)2]'
_chemical_formula_weight     826.12
_chemical_melting_point     ?
_symmetry_cell_setting     monoclinic
_symmetry_space_group_name_H-M     'P 2/c'
_symmetry_space_group_name_Hall     '-P 2yc'
loop_
    _symmetry_equiv_pos_as_xyz
    'x, y, z'
    '-x, y, -z+1/2'
    '-x, -y, -z'
    'x, -y, z-1/2'
_cell_length_a     7.4677(5)
_cell_length_b     13.2402(9)
_cell_length_c     19.3937(12)
_cell_angle_alpha     90.00
_cell_angle_beta     109.165(2)
_cell_angle_gamma     90.00
_cell_volume     1811.3(2)
_cell_formula_units_Z     2
_cell_measurement_reflns_used     7803
_cell_measurement_theta_min     2.22
_cell_measurement_theta_max     26.94
_cell_measurement_temperature     292(2)
_exptl_crystal_description     block
_exptl_crystal_colour     dark-green
_exptl_crystal_size_max     0.30
_exptl_crystal_size_mid     0.26
_exptl_crystal_size_min     0.24
_exptl_crystal_density_diffrn     1.515
_exptl_crystal_density_meas     ?
_exptl_crystal_density_method     'not measured'
_exptl_crystal_F_000     844
_exptl_absorpt_coefficient_mu     1.324
_exptl_absorpt_correction_type     'multi-scan'
_exptl_absorpt_process_details     '(SADABS; Bruker, 2000)'
_exptl_absorpt_correction_T_min     0.68
_exptl_absorpt_correction_T_max     0.73
_exptl_special_details
;
;
_diffrn_ambient_temperature     292(2)
_diffrn_radiation_type     'MoK\a'
_diffrn_radiation_wavelength     0.71073
_diffrn_radiation_source     'sealed tube'
_diffrn_radiation_monochromator     'graphite'
_diffrn_measurement_device_type     'Bruker SMART APEX CCD'
_diffrn_measurement_method     '\f and \w'
_diffrn_reflns_number     18486
_diffrn_reflns_av_R_equivalents     0.0474
_diffrn_reflns_av_sigmaI/netI     0.0341
_diffrn_reflns_theta_min     1.54
_diffrn_reflns_theta_max     26.00
_diffrn_reflns_theta_full     26.00
_diffrn_measured_fraction_theta_max     0.998
_diffrn_measured_fraction_theta_full     0.998
_diffrn_reflns_limit_h_min     -9
_diffrn_reflns_limit_h_max     9
_diffrn_reflns_limit_k_min     -16
_diffrn_reflns_limit_k_max     16
_diffrn_reflns_limit_l_min     -23
_diffrn_reflns_limit_l_max     23
_diffrn_standards_number     0
_diffrn_standards_interval_count     .
_diffrn_standards_interval_time     .
_diffrn_standards_decay_%     ?
_refine_special_details
;
Refinement of <i>F</i>^2^ against ALL reflections. The weighted <i>R</i>-factor
<i>wR</i> and goodness of fit <i>S</i> are based on <i>F</i>^2^, conventional
<i>R</i>-factors <i>R</i> are based on <i>F</i>, with <i>F</i> set to zero for
negative <i>F</i>^2^. The threshold expression of <i>F</i>^2^ >
\s(<i>F</i>^2^) is used only for calculating <i>R</i>-factors(gt) <i>etc</i>.
and is not relevant to the choice of reflections for refinement.
<i>R</i>-factors based on <i>F</i>^2^ are statistically about twice as large
as those based on <i>F</i>, and <i>R</i>- factors based on ALL data will be
even larger.
;
_reflns_number_total     3558
_reflns_number_gt     2926
_reflns_threshold_expression     I>2\s(I)
_refine_ls_structure_factor_coef     Fsqd
_refine_ls_matrix_type     full
_refine_ls_R_factor_all     0.0573
_refine_ls_R_factor_gt     0.0446
_refine_ls_wR_factor_gt     0.0967
_refine_ls_wR_factor_ref     0.0999
_refine_ls_goodness_of_fit_ref     1.125
_refine_ls_restrained_S_all     1.125
_refine_ls_number_reflns     3558
_refine_ls_number_parameters     237
_refine_ls_number_restraints     0
_refine_ls_hydrogen_treatment     constr
_refine_ls_weighting_scheme     calc
_refine_ls_weighting_details
          'calc w=1/[\s^2^(Fo^2^)+(0.0394P)^2^+1.073P] where P=(Fo^2^+2Fc^2^)/3'
_atom_sites_solution_hydrogens     geom
_atom_sites_solution_primary     direct
_atom_sites_solution_secondary     difmap
_refine_ls_shift/su_max     0.000
_refine_ls_shift/su_mean     0.000
_refine_diff_density_max     0.286
_refine_diff_density_min     -0.594
_refine_ls_extinction_method     none
_refine_ls_extinction_coef     ?
loop_
    _atom_type_symbol
    _atom_type_description
    _atom_type_scat_dispersion_real
    _atom_type_scat_dispersion_imag
    _atom_type_scat_source
    'C' 'C' 0.0033 0.0016
                         'International Tables Vol C Tables 4.2.6.8 and 6.1.1.4'
    'H' 'H' 0.0000 0.0000
                         'International Tables Vol C Tables 4.2.6.8 and 6.1.1.4'
    'N' 'N' 0.0061 0.0033
                         'International Tables Vol C Tables 4.2.6.8 and 6.1.1.4'
    'O' 'O' 0.0106 0.0060
                         'International Tables Vol C Tables 4.2.6.8 and 6.1.1.4'
    'Cl' 'Cl' 0.1484 0.1585
                         'International Tables Vol C Tables 4.2.6.8 and 6.1.1.4'
    'Na' 'Na' 0.0362 0.0249
                         'International Tables Vol C Tables 4.2.6.8 and 6.1.1.4'
    'Cu' 'Cu' 0.3201 1.2651
                         'International Tables Vol C Tables 4.2.6.8 and 6.1.1.4'
_computing_data_collection     'SMART (Bruker, 2000)'
_computing_cell_refinement     'SAINT (Bruker, 2000)'
_computing_data_reduction     'SAINT (Bruker, 2000)'
_computing_structure_solution     'SHELXTL (Sheldrick, 2008)'
_computing_structure_refinement     'SHELXTL (Sheldrick, 2008)'
_computing_molecular_graphics     'SHELXTL (Sheldrick, 2008)'
_computing_publication_material     'SHELXTL (Sheldrick, 2008)'
loop_
    _atom_site_type_symbol
    _atom_site_label
    _atom_site_fract_x
    _atom_site_fract_y
    _atom_site_fract_z
    _atom_site_U_iso_or_equiv
    _atom_site_adp_type
    _atom_site_calc_flag
    _atom_site_refinement_flags
    _atom_site_occupancy
    _atom_site_disorder_assembly
    _atom_site_disorder_group
    C C1 0.1080(4) 0.8274(2) 0.06545(17) 0.0359(6) Uani d . 1 . .
    C C2 0.0762(5) 0.7877(3) 0.1253(2) 0.0514(9) Uani d . 1 . .
    H H2 0.0667 0.8309 0.1618 0.062 Uiso calc R 1 . .
    C C3 0.0578(5) 0.6847(3) 0.1330(2) 0.0555(9) Uani d . 1 . .
    H H3 0.0363 0.6610 0.1748 0.067 Uiso calc R 1 . .
    C C4 0.0695(5) 0.6178(3) 0.0832(2) 0.0566(10) Uani d . 1 . .
    H H4 0.0577 0.5489 0.0901 0.068 Uiso calc R 1 . .
    C C5 0.1000(5) 0.6543(2) 0.0206(2) 0.0526(9) Uani d . 1 . .
    H H5 0.1067 0.6090 -0.0151 0.063 Uiso calc R 1 . .
    C C6 0.1203(4) 0.7558(2) 0.01060(18) 0.0411(7) Uani d . 1 . .
    C C7 0.1447(4) 0.7882(2) -0.05710(19) 0.0412(7) Uani d . 1 . .
    H H7 0.1370 0.7392 -0.0923 0.049 Uiso calc R 1 . .
    C C8 0.1947(5) 0.8996(3) -0.14394(17) 0.0499(9) Uani d . 1 . .
    H H8A 0.0710 0.8977 -0.1814 0.060 Uiso calc R 1 . .
    H H8B 0.2744 0.8488 -0.1553 0.060 Uiso calc R 1 . .
    C C9 0.2828(5) 1.0035(2) -0.1416(2) 0.0478(8) Uani d . 1 . .
    C C10 0.2917(4) 1.1111(3) 0.12608(17) 0.0427(7) Uani d . 1 . .
    H H10 0.2641 1.0502 0.1443 0.051 Uiso calc R 1 . .
    C C11 0.3191(6) 1.1968(3) 0.1690(2) 0.0567(10) Uani d . 1 . .
    H H11 0.3069 1.1936 0.2152 0.068 Uiso calc R 1 . .
    C C12 0.3636(6) 1.2851(3) 0.1439(2) 0.0610(10) Uani d . 1 . .
    H H12 0.3780 1.3432 0.1721 0.073 Uiso calc R 1 . .
    C C13 0.3882(5) 1.2894(3) 0.0754(2) 0.0547(9) Uani d . 1 . .
    C C14 0.3530(4) 1.1998(2) 0.03434(18) 0.0421(7) Uani d . 1 . .
    H H14 0.3645 1.2004 -0.0120 0.050 Uiso calc R 1 . .
    C C15 0.4383(6) 1.3829(3) 0.0458(2) 0.0591(10) Uani d . 1 . .
    H H15A 0.4325 1.4385 0.0768 0.089 Uiso calc R 1 . .
    H H15B 0.3508 1.3942 -0.0024 0.089 Uiso calc R 1 . .
    H H15C 0.5645 1.3773 0.0436 0.089 Uiso calc R 1 . .
    Cl Cl1 0.0000 0.39685(9) 0.2500 0.0541(3) Uani d S 1 . .
    Cu Cu1 0.22475(5) 0.99364(3) -0.007850(19) 0.03341(12) Uani d . 1 . .
    N N1 0.1759(4) 0.87901(19) -0.07187(12) 0.0360(6) Uani d . 1 . .
    N N2 0.3039(3) 1.11394(19) 0.05920(13) 0.0351(5) Uani d . 1 . .
    Na Na1 0.5000 0.60089(17) 0.2500 0.0603(5) Uani d S 1 . .
    O O1 0.1223(3) 0.92455(16) 0.05801(12) 0.0424(5) Uani d . 1 . .
    O O2 0.3196(4) 1.05246(17) -0.08228(13) 0.0500(6) Uani d . 1 . .
    O O3 0.3162(4) 1.0293(2) -0.19675(15) 0.0616(7) Uani d . 1 . .
    O O4 0.0491(4) 0.45860(19) 0.19803(14) 0.0574(7) Uani d . 1 . .
    O O5 0.1612(3) 0.33292(18) 0.28823(14) 0.0514(6) Uani d . 1 . .
    O O6 0.6028(7) 0.6382(4) 0.1670(3) 0.0507(13) Uani d P 0.50 . .
    H H6B 0.5176 0.6692 0.1335 0.061 Uiso d PR 0.50 . .
    H H6C 0.6993 0.6761 0.1836 0.061 Uiso d PR 0.50 . .
    O O7 0.3968(8) 0.6975(5) 0.3137(3) 0.0594(15) Uani d P 0.50 . .
    H H7A 0.3624 0.6626 0.3439 0.071 Uiso d PR 0.50 . .
    H H7B 0.4843 0.7379 0.3367 0.071 Uiso d PR 0.50 . .
loop_
    _atom_site_aniso_label
    _atom_site_aniso_U_11
    _atom_site_aniso_U_22
    _atom_site_aniso_U_33
    _atom_site_aniso_U_12
    _atom_site_aniso_U_13
    _atom_site_aniso_U_23
    C1 0.0305(15) 0.0368(16) 0.0413(16) -0.0021(12) 0.0130(13) 0.0045(13)
    C2 0.0444(19) 0.058(2) 0.048(2) -0.0021(16) 0.0099(16) 0.0147(17)
    C3 0.052(2) 0.051(2) 0.061(2) 0.0009(17) 0.0157(18) 0.0150(19)
    C4 0.055(2) 0.045(2) 0.065(2) -0.0103(17) 0.0127(18) 0.0103(18)
    C5 0.056(2) 0.0319(17) 0.066(2) -0.0034(15) 0.0139(18) 0.0067(16)
    C6 0.0376(16) 0.0337(15) 0.0485(18) 0.0022(13) 0.0095(14) 0.0042(14)
    C7 0.0358(16) 0.0351(16) 0.0522(19) -0.0062(13) 0.0136(14) -0.0014(14)
    C8 0.055(2) 0.067(2) 0.0334(16) -0.0200(17) 0.0218(15) -0.0045(16)
    C9 0.065(2) 0.0381(17) 0.052(2) 0.0002(16) 0.0349(17) 0.0000(16)
    C10 0.0340(16) 0.053(2) 0.0415(17) -0.0102(14) 0.0130(13) -0.0108(15)
    C11 0.077(3) 0.056(2) 0.0450(19) -0.0183(19) 0.0306(19) -0.0130(17)
    C12 0.061(2) 0.058(2) 0.064(2) -0.0098(19) 0.020(2) -0.0130(19)
    C13 0.0367(18) 0.051(2) 0.070(2) -0.0031(15) 0.0088(17) -0.0139(18)
    C14 0.0388(17) 0.0453(18) 0.0434(18) -0.0032(14) 0.0153(14) -0.0029(14)
    C15 0.062(2) 0.048(2) 0.063(2) -0.0155(18) 0.0148(19) -0.0123(18)
    Cl1 0.0648(8) 0.0430(6) 0.0597(7) 0.000 0.0273(6) 0.000
    Cu1 0.0428(2) 0.02850(19) 0.0342(2) -0.00470(15) 0.01980(15) -0.00310(14)
    N1 0.0465(15) 0.0336(13) 0.0289(12) -0.0045(11) 0.0139(11) -0.0045(10)
    N2 0.0326(13) 0.0361(13) 0.0334(12) -0.0041(10) 0.0066(10) -0.0057(10)
    Na1 0.0548(12) 0.0636(13) 0.0564(12) 0.000 0.0101(10) 0.000
    O1 0.0638(14) 0.0314(11) 0.0413(12) -0.0030(10) 0.0297(11) 0.0032(9)
    O2 0.0768(17) 0.0352(12) 0.0503(14) -0.0093(11) 0.0377(13) -0.0029(11)
    O3 0.0747(18) 0.0602(16) 0.0606(16) -0.0068(13) 0.0369(14) 0.0063(13)
    O4 0.0772(18) 0.0495(14) 0.0599(15) -0.0009(13) 0.0419(14) -0.0033(12)
    O5 0.0493(13) 0.0464(14) 0.0601(15) 0.0014(11) 0.0202(12) 0.0037(11)
    O6 0.036(3) 0.060(3) 0.047(3) -0.012(3) 0.001(2) -0.012(3)
    O7 0.046(3) 0.059(4) 0.065(4) -0.009(3) 0.007(3) -0.014(3)
_geom_special_details
;
All e.s.d.'s (except the e.s.d. in the dihedral angle between two l.s. planes)
are estimated using the full covariance matrix. The cell e.s.d.'s are taken
into account individually in the estimation of e.s.d.'s in distances, angles
and torsion angles; correlations between e.s.d.'s in cell parameters are only
used when they are defined by crystal symmetry. An approximate (isotropic)
treatment of cell e.s.d.'s is used for estimating e.s.d.'s involving l.s.
planes.
;
loop_
    _geom_bond_atom_site_label_1
    _geom_bond_atom_site_label_2
    _geom_bond_site_symmetry_2
    _geom_bond_distance
    _geom_bond_publ_flag
    C1 O1 . 1.303(4) ?
    C1 C2 . 1.364(5) ?
    C1 C6 . 1.450(5) ?
    C2 C3 . 1.384(5) ?
    C2 H2 . 0.930 ?
    C3 C4 . 1.334(5) ?
    C3 H3 . 0.930 ?
    C4 C5 . 1.393(5) ?
    C4 H4 . 0.930 ?
    C5 C6 . 1.373(5) ?
    C5 H5 . 0.930 ?
    C6 C7 . 1.448(5) ?
    C7 N1 . 1.275(4) ?
    C7 H7 . 0.930 ?
    C8 N1 . 1.475(4) ?
    C8 C9 . 1.519(5) ?
    C8 H8A . 0.970 ?
    C8 H8B . 0.970 ?
    C9 O3 . 1.224(4) ?
    C9 O2 . 1.269(4) ?
    C10 N2 . 1.330(4) ?
    C10 C11 . 1.382(5) ?
    C10 H10 . 0.930 ?
    C11 C12 . 1.349(5) ?
    C11 H11 . 0.930 ?
    C12 C13 . 1.401(6) ?
    C12 H12 . 0.930 ?
    C13 C14 . 1.405(5) ?
    C13 C15 . 1.464(5) ?
    C14 N2 . 1.333(4) ?
    C14 H14 . 0.930 ?
    C15 H15A . 0.960 ?
    C15 H15B . 0.960 ?
    C15 H15C . 0.960 ?
    Cl1 O4 . 1.436(3) ?
    Cl1 O4 2 1.436(3) ?
    Cl1 O5 2 1.459(2) ?
    Cl1 O5 . 1.459(2) ?
    Cu1 N1 . 1.919(2) ?
    Cu1 O1 . 1.922(2) ?
    Cu1 O2 . 1.966(2) ?
    Cu1 N2 . 2.018(2) ?
    Na1 O6 . 2.058(6) ?
    Na1 O6 2_655 2.058(6) ?
    Na1 O7 2_655 2.093(6) ?
    Na1 O7 . 2.093(6) ?
    O6 H6B . 0.850 ?
    O6 H6C . 0.850 ?
    O7 H7A . 0.850 ?
    O7 H7B . 0.850 ?
loop_
    _geom_angle_atom_site_label_1
    _geom_angle_atom_site_label_2
    _geom_angle_atom_site_label_3
    _geom_angle_site_symmetry_1
    _geom_angle_site_symmetry_3
    _geom_angle
    _geom_angle_publ_flag
    O1 C1 C2 . . 121.2(3) ?
    O1 C1 C6 . . 122.5(3) ?
    C2 C1 C6 . . 116.3(3) ?
    C1 C2 C3 . . 121.5(4) ?
    C1 C2 H2 . . 119.2 ?
    C3 C2 H2 . . 119.2 ?
    C4 C3 C2 . . 122.9(4) ?
    C4 C3 H3 . . 118.5 ?
    C2 C3 H3 . . 118.5 ?
    C3 C4 C5 . . 118.0(3) ?
    C3 C4 H4 . . 121.0 ?
    C5 C4 H4 . . 121.0 ?
    C6 C5 C4 . . 121.3(4) ?
    C6 C5 H5 . . 119.3 ?
    C4 C5 H5 . . 119.3 ?
    C5 C6 C7 . . 118.1(3) ?
    C5 C6 C1 . . 120.0(3) ?
    C7 C6 C1 . . 121.9(3) ?
    N1 C7 C6 . . 124.7(3) ?
    N1 C7 H7 . . 117.6 ?
    C6 C7 H7 . . 117.6 ?
    N1 C8 C9 . . 108.3(3) ?
    N1 C8 H8A . . 110.0 ?
    C9 C8 H8A . . 110.0 ?
    N1 C8 H8B . . 110.0 ?
    C9 C8 H8B . . 110.0 ?
    H8A C8 H8B . . 108.4 ?
    O3 C9 O2 . . 127.1(3) ?
    O3 C9 C8 . . 115.9(3) ?
    O2 C9 C8 . . 116.9(3) ?
    N2 C10 C11 . . 121.3(3) ?
    N2 C10 H10 . . 119.3 ?
    C11 C10 H10 . . 119.3 ?
    C12 C11 C10 . . 120.0(3) ?
    C12 C11 H11 . . 120.0 ?
    C10 C11 H11 . . 120.0 ?
    C11 C12 C13 . . 120.1(4) ?
    C11 C12 H12 . . 119.9 ?
    C13 C12 H12 . . 119.9 ?
    C12 C13 C14 . . 116.4(4) ?
    C12 C13 C15 . . 122.4(3) ?
    C14 C13 C15 . . 121.1(4) ?
    N2 C14 C13 . . 122.5(3) ?
    N2 C14 H14 . . 118.7 ?
    C13 C14 H14 . . 118.7 ?
    C13 C15 H15A . . 109.5 ?
    C13 C15 H15B . . 109.5 ?
    H15A C15 H15B . . 109.5 ?
    C13 C15 H15C . . 109.5 ?
    H15A C15 H15C . . 109.5 ?
    H15B C15 H15C . . 109.5 ?
    O4 Cl1 O4 . 2 110.6(2) ?
    O4 Cl1 O5 . 2 109.39(15) ?
    O4 Cl1 O5 2 2 109.18(14) ?
    O4 Cl1 O5 . . 109.18(14) ?
    O4 Cl1 O5 2 . 109.39(15) ?
    O5 Cl1 O5 2 . 109.1(2) ?
    N1 Cu1 O1 . . 91.20(10) ?
    N1 Cu1 O2 . . 82.87(10) ?
    O1 Cu1 O2 . . 174.01(9) ?
    N1 Cu1 N2 . . 174.05(10) ?
    O1 Cu1 N2 . . 92.51(10) ?
    O2 Cu1 N2 . . 93.47(10) ?
    C7 N1 C8 . . 117.9(3) ?
    C7 N1 Cu1 . . 127.6(2) ?
    C8 N1 Cu1 . . 114.2(2) ?
    C10 N2 C14 . . 119.5(3) ?
    C10 N2 Cu1 . . 120.4(2) ?
    C14 N2 Cu1 . . 119.8(2) ?
    O6 Na1 O6 . 2_655 152.2(3) ?
    O6 Na1 O7 2_655 2_655 128.2(3) ?
    O6 Na1 O7 . . 128.2(3) ?
    O7 Na1 O7 2_655 . 104.7(4) ?
    C1 O1 Cu1 . . 127.5(2) ?
    C9 O2 Cu1 . . 116.1(2) ?
    Na1 O6 H6B . . 109.6 ?
    Na1 O6 H6C . . 109.5 ?
    H6B O6 H6C . . 109.4 ?
    Na1 O7 H7A . . 109.1 ?
    Na1 O7 H7B . . 109.0 ?
    H7A O7 H7B . . 109.6 ?
