# Supplementary material for: Diaqua­sodium(I) perchlorate bis­[μ-2-(carboxyl­atomethyl­imino­meth­yl)phenolato]bis­[(3-methyl­pyridine)copper(II)]
Source: Acta Crystallogr Sect E Struct Rep Online. 2008 Nov 29;64(Pt 12):m1634. doi: 10.1107/S1600536808039561 (PMC2960105; doi:10.1107/S1600536808039561)
Supplement: Supplementary file 2 [file e-64-m1634-Isup2.hkl]

# 
# h,k,l, Fc-squared, Fo-squared, sigma(Fo-squared) and status flag 
# 
data_I
_shelx_title ' 051205em  P2/c' 
_shelx_refln_list_code          4 
_shelx_F_calc_maximum      257.86 
_exptl_crystal_F_000       844.00 
_reflns_d_resolution_high  0.8108 
 
loop_ 
 _symmetry_equiv_pos_as_xyz 
 'x, y, z' 
 '-x, y, -z+1/2' 
 '-x, -y, -z' 
 'x, -y, z-1/2' 
 
_cell_length_a     7.4677 
_cell_length_b    13.2402 
_cell_length_c    19.3937 
_cell_angle_alpha  90.000 
_cell_angle_beta  109.165 
_cell_angle_gamma  90.000 
 
_shelx_F_squared_multiplier     1.000 
 
loop_ 
 _refln_index_h 
 _refln_index_k 
 _refln_index_l 
 _refln_F_squared_calc 
 _refln_F_squared_meas 
 _refln_F_squared_sigma 
 _refln_observed_status 
   1   0   0     8785.10     8496.72    116.50 o 
   2   0   0     9232.49     8677.81    257.18 o 
   3   0   0      130.92      184.39     20.41 o 
   4   0   0       18.50       43.09      8.03 o 
   5   0   0       20.11       19.04     11.45 o 
   6   0   0       40.44      126.17     31.46 o 
   7   0   0      253.01      283.92     26.44 o 
   8   0   0       22.14       22.11     17.62 o 
   0   1   0    25355.74    24863.30    100.18 o 
   1   1   0      259.51      285.11     19.20 o 
   2   1   0    66492.18    64250.16    100.59 o 
   3   1   0      421.52      455.33     30.36 o 
   4   1   0     1170.71     1253.39     57.54 o 
   5   1   0        5.04       19.63      7.69 o 
   6   1   0      122.90      113.38      3.04 o 
   7   1   0      200.13      194.10     18.77 o 
   8   1   0        3.92       15.74     22.14 o 
   0   2   0     3196.11     3126.70     81.84 o 
   1   2   0       91.40      152.77     24.43 o 
   2   2   0    11860.77    11291.96     42.44 o 
   3   2   0       85.95      100.52     26.55 o 
   4   2   0    10860.33    10851.30    142.31 o 
   5   2   0      526.24      683.91     23.66 o 
   6   2   0      141.81      160.62     15.50 o 
   7   2   0      260.22      278.72     12.14 o 
   8   2   0        8.04       16.38      4.66 o 
   0   3   0    31528.23    30542.02    199.58 o 
   1   3   0      694.84      740.80     19.63 o 
   2   3   0     3855.26     3779.42     57.15 o 
   3   3   0      450.11      449.92      3.65 o 
   4   3   0     1752.65     1657.98     65.44 o 
   5   3   0     1863.64     1675.11     50.39 o 
   6   3   0      468.10      407.35      4.62 o 
   7   3   0      383.00      338.75     12.93 o 
   8   3   0       38.88       48.98     12.44 o 
   0   4   0      375.25      511.58     38.16 o 
   1   4   0       67.87      107.56     11.52 o 
   2   4   0    10584.77    10270.20     26.11 o 
   3   4   0       15.17      123.38     21.10 o 
   4   4   0      588.94      655.19      9.30 o 
   5   4   0      603.95      605.00     18.77 o 
   6   4   0      599.46      556.51     32.87 o 
   7   4   0      626.76      527.16     17.74 o 
   8   4   0      109.35      162.97     28.59 o 
   0   5   0    11807.92    11277.36    118.52 o 
   1   5   0       93.31       87.84     12.24 o 
   2   5   0      836.97      881.09     23.00 o 
   3   5   0      160.26      197.75     14.48 o 
   4   5   0     3401.78     3469.64     30.74 o 
   5   5   0      226.11      217.45     17.80 o 
   6   5   0      180.30      258.56     26.18 o 
   7   5   0      413.04      436.84     17.30 o 
   8   5   0      123.00      113.52      7.95 o 
   0   6   0     4648.49     4733.39     30.46 o 
   1   6   0       55.10       68.08      8.75 o 
   2   6   0     6678.63     6235.93     19.06 o 
   3   6   0      383.10      357.07     16.14 o 
   4   6   0      704.69      667.84     50.82 o 
   5   6   0      701.22      730.33     24.33 o 
   6   6   0      597.98      578.04     11.06 o 
   7   6   0      480.54      452.89     20.81 o 
   8   6   0        3.83       16.05     24.75 o 
   0   7   0     1549.03     1717.12     47.26 o 
   1   7   0      299.68      300.92     12.61 o 
   2   7   0     3703.17     3508.38     54.12 o 
   3   7   0       52.58       49.41      2.49 o 
   4   7   0     3107.91     3010.08     72.28 o 
   5   7   0     1368.27     1247.72     50.99 o 
   6   7   0      248.12      269.80     17.75 o 
   7   7   0      321.48      328.49     29.66 o 
   0   8   0     3503.62     3445.71     30.62 o 
   1   8   0        7.88       20.80      6.93 o 
   2   8   0     3085.52     3040.24     28.37 o 
   3   8   0      949.09     1059.44     22.23 o 
   4   8   0     2760.52     2699.93     30.28 o 
   5   8   0      592.10      517.47     11.64 o 
   6   8   0      166.64      201.46     15.28 o 
   7   8   0       63.42       63.31     24.40 o 
   0   9   0     4056.99     3807.33     80.22 o 
   1   9   0      926.87      908.91     11.96 o 
   2   9   0     6022.70     5631.06     79.82 o 
   3   9   0     1181.15     1109.22     54.80 o 
   4   9   0      665.08      713.42     18.95 o 
   5   9   0      170.41      181.47     28.30 o 
   6   9   0       67.57       68.11      6.83 o 
   7   9   0       79.35       94.28     14.86 o 
   0  10   0     6275.73     6039.36    145.74 o 
   1  10   0       11.57       20.51     28.82 o 
   2  10   0     1378.40     1458.52     24.75 o 
   3  10   0       18.79       28.53      3.00 o 
   4  10   0      983.61     1016.86     65.35 o 
   5  10   0      520.97      554.16     26.97 o 
   6  10   0        6.23        5.62      3.25 o 
   0  11   0     1547.67     1565.28     36.56 o 
   1  11   0       13.81       16.79      2.63 o 
   2  11   0     1277.18     1176.08     19.67 o 
   3  11   0      177.42      165.07     22.67 o 
   4  11   0      151.83      176.69      8.84 o 
   5  11   0      202.22      311.69     46.37 o 
   6  11   0      222.80      271.03     21.43 o 
   0  12   0      246.64      327.88     29.42 o 
   1  12   0      400.75      440.18     27.40 o 
   2  12   0      700.26      642.73     36.42 o 
   3  12   0     1037.89      991.67     18.63 o 
   4  12   0      287.23      282.48     12.49 o 
   5  12   0       75.25       82.56     10.69 o 
   0  13   0      915.30      869.06      6.68 o 
   1  13   0      297.29      308.37     14.49 o 
   2  13   0       26.85       40.18     32.27 o 
   3  13   0      210.80      213.19     12.35 o 
   4  13   0      346.74      374.05     27.55 o 
   5  13   0      209.57      186.30      9.86 o 
   0  14   0      151.11      166.36     38.71 o 
   1  14   0       12.63       21.39     32.65 o 
   2  14   0      722.00      762.47     32.37 o 
   3  14   0      201.74      205.29     17.57 o 
   4  14   0       24.14       20.95      4.48 o 
   0  15   0     1049.99      989.28     48.26 o 
   1  15   0      127.44      128.40     11.00 o 
   2  15   0      204.69      268.72     29.60 o 
   3  15   0       54.91       53.94      4.93 o 
   0  16   0      325.77      325.93     11.47 o 
   1  16   0        0.14       12.13     24.53 o 
  -8   1   1       14.60       13.84     14.25 o 
  -7   1   1       23.24       24.72      3.03 o 
  -6   1   1      108.35      111.48      4.97 o 
  -5   1   1      381.06      362.16     26.61 o 
  -4   1   1       39.03       51.57      6.42 o 
  -3   1   1     1940.13     2075.34     52.07 o 
  -2   1   1    20966.27    20166.88    276.11 o 
  -1   1   1      203.27      384.03     50.24 o 
   0   1   1     2808.31     2781.56     24.63 o 
   1   1   1      180.62      263.15     25.30 o 
   2   1   1    56419.77    54030.53    414.66 o 
   3   1   1      514.82      488.43      5.59 o 
   4   1   1       39.82       61.74     18.41 o 
   5   1   1      162.15      190.50     21.61 o 
   6   1   1      768.36      764.66     12.02 o 
   7   1   1      213.89      212.83     12.00 o 
   8   1   1       12.48       18.96     55.29 o 
  -8   2   1       28.62       28.72     13.27 o 
  -7   2   1      284.56      259.45     13.81 o 
  -6   2   1        2.35       21.78      8.93 o 
  -5   2   1      236.93      240.62     13.53 o 
  -4   2   1     2453.84     2502.27     57.34 o 
  -3   2   1       90.33      113.44     17.42 o 
  -2   2   1      149.04      162.41     10.95 o 
  -1   2   1     2895.66     3002.39     56.87 o 
   0   2   1      185.87      191.15      4.48 o 
   1   2   1     4242.80     4093.83     18.81 o 
   2   2   1     3574.26     3756.03     85.94 o 
   3   2   1     1371.73     1426.03     15.13 o 
   4   2   1     3404.55     3384.09     22.20 o 
   5   2   1       59.14       61.24     11.95 o 
   6   2   1      118.14      126.86     11.99 o 
   7   2   1        3.27        6.63      4.23 o 
   8   2   1       14.38       37.58     33.57 o 
  -8   3   1      101.23      111.30     25.74 o 
  -7   3   1        0.46       31.85     39.11 o 
  -6   3   1      358.74      313.86     18.32 o 
  -5   3   1      236.93      248.86     12.01 o 
  -4   3   1       10.25       19.69      4.12 o 
  -3   3   1      249.87      249.86     11.61 o 
  -2   3   1     1993.98     2011.30     71.91 o 
  -1   3   1     5739.54     5703.44     32.82 o 
   0   3   1      301.91      328.20     53.24 o 
   1   3   1     5283.70     5267.79     23.53 o 
   2   3   1       14.31       28.47      7.24 o 
   3   3   1       72.78       58.72     37.71 o 
   4   3   1     1700.88     1617.90     20.29 o 
   5   3   1      384.22      399.34     28.43 o 
   6   3   1      488.62      478.21      9.57 o 
   7   3   1      127.66      118.42      2.63 o 
   8   3   1        0.08        1.86      4.04 o 
  -8   4   1       12.31       10.98      3.06 o 
  -7   4   1        8.43        9.94      5.13 o 
  -6   4   1       87.04       88.94      4.04 o 
  -5   4   1       71.68       96.44     18.82 o 
  -4   4   1      317.92      364.26     11.57 o 
  -3   4   1     3498.65     3459.98     29.14 o 
  -2   4   1      422.55      632.57     25.00 o 
  -1   4   1      158.30      384.60     46.73 o 
   0   4   1     1781.26     1702.93     29.68 o 
   1   4   1       70.17      148.58     22.77 o 
   2   4   1     1874.09     1911.94     14.39 o 
   3   4   1     1839.71     1801.14      4.97 o 
   4   4   1       21.30       16.83     10.71 o 
   5   4   1       84.92       72.79      3.09 o 
   6   4   1       57.91      103.62     16.95 o 
   7   4   1       32.59       39.89      6.40 o 
   8   4   1       24.06       25.15      7.08 o 
  -8   5   1        8.07       11.48      8.92 o 
  -7   5   1      134.03      142.64     26.30 o 
  -6   5   1      280.16      327.97     23.57 o 
  -5   5   1      181.18      216.06     16.66 o 
  -4   5   1      305.23      328.29     15.93 o 
  -3   5   1       38.39       62.00      7.52 o 
  -2   5   1     2342.51     2413.44     36.95 o 
  -1   5   1      154.31      174.01     30.94 o 
   0   5   1      248.29      249.05     18.82 o 
   1   5   1      252.71      266.09     11.97 o 
   2   5   1     1190.38     1189.93     15.93 o 
   3   5   1      342.44      348.60      7.93 o 
   4   5   1      276.18      310.19     14.37 o 
   5   5   1        4.21        7.23      4.47 o 
   6   5   1       39.32       47.94     19.16 o 
   7   5   1        0.43        7.42     12.63 o 
   8   5   1        2.98        2.45      2.58 o 
  -8   6   1       26.40       26.36     23.33 o 
  -7   6   1       40.28      110.28     15.48 o 
  -6   6   1        0.25        4.16      9.49 o 
  -5   6   1      622.67      642.05     16.07 o 
  -4   6   1      202.23      225.40     14.65 o 
  -3   6   1        2.73        8.90     18.27 o 
  -2   6   1     1950.41     1950.44     71.69 o 
  -1   6   1      641.50      696.43     80.19 o 
   0   6   1     3458.59     3581.03     28.48 o 
   1   6   1      185.03      180.98      9.60 o 
   2   6   1      376.08      334.74     31.46 o 
   3   6   1      101.75      122.17     15.18 o 
   4   6   1        8.68       17.58     11.44 o 
   5   6   1        4.65        9.98      7.72 o 
   6   6   1       16.61       28.22      8.96 o 
   7   6   1      287.76      280.95     16.95 o 
  -7   7   1      177.33      170.04     10.26 o 
  -6   7   1       24.46       39.35     20.60 o 
  -5   7   1      221.17      270.98     16.59 o 
  -4   7   1       67.45      125.45     26.18 o 
  -3   7   1     1966.67     2026.10     53.80 o 
  -2   7   1      125.36      118.68      1.18 o 
  -1   7   1       19.36       96.59     21.59 o 
   0   7   1      623.37      576.06     64.24 o 
   1   7   1      143.86      139.78     10.55 o 
   2   7   1       97.54       91.27     11.06 o 
   3   7   1      155.59      185.89      5.61 o 
   4   7   1       21.14       60.00     20.48 o 
   5   7   1      502.20      468.00     15.37 o 
   6   7   1       12.63       23.63     24.77 o 
   7   7   1        2.55        6.04      3.64 o 
  -7   8   1        1.80        9.32     20.93 o 
  -6   8   1       12.67       14.50     24.84 o 
  -5   8   1     1019.76      963.52     20.30 o 
  -4   8   1       15.42       64.67     19.19 o 
  -3   8   1      307.17      479.47     58.73 o 
  -2   8   1       79.09      125.36     25.82 o 
  -1   8   1       47.12      107.35     11.89 o 
   0   8   1      817.93      806.27      3.56 o 
   1   8   1      143.95      159.27     25.18 o 
   2   8   1      843.05      945.82     36.95 o 
   3   8   1     1760.78     1742.20     23.42 o 
   4   8   1        4.28       11.00      6.23 o 
   5   8   1        5.09       31.04     27.23 o 
   6   8   1      122.63      123.95     13.60 o 
   7   8   1        1.53        9.13     18.17 o 
  -7   9   1       72.50       70.93      5.92 o 
  -6   9   1        9.52       11.29     10.98 o 
  -5   9   1        1.63        6.60     16.06 o 
  -4   9   1        8.82       27.59     16.65 o 
  -3   9   1     1005.14     1092.41     24.18 o 
  -2   9   1       38.46       64.44     23.42 o 
  -1   9   1      931.37      822.63     15.96 o 
   0   9   1       33.02       30.47     14.74 o 
   1   9   1      134.85      126.03      9.88 o 
   2   9   1      368.66      414.93     21.48 o 
   3   9   1        1.35       15.46     21.75 o 
   4   9   1       85.25       93.33      6.87 o 
   5   9   1       31.11       30.05      3.43 o 
   6   9   1      234.72      263.03     16.40 o 
   7   9   1        8.14       19.36      9.09 o 
  -6  10   1      204.48      250.37     26.91 o 
  -5  10   1       41.33       69.53     32.68 o 
  -4  10   1      509.85      488.20     17.24 o 
  -3  10   1      766.76      798.76     33.38 o 
  -2  10   1       76.98       85.34      3.79 o 
  -1  10   1      649.98      621.67     43.66 o 
   0  10   1        1.54       15.55      4.61 o 
   1  10   1      182.83      162.42      7.45 o 
   2  10   1      147.15      191.46     14.48 o 
   3  10   1       44.68       56.90      7.28 o 
   4  10   1      226.28      291.99     25.16 o 
   5  10   1       72.42       80.81     19.73 o 
   6  10   1      119.42      119.44     16.88 o 
  -6  11   1      228.87      207.32     41.58 o 
  -5  11   1      266.16      248.52     21.17 o 
  -4  11   1      135.66      117.91     26.70 o 
  -3  11   1      215.27      185.60     23.34 o 
  -2  11   1      158.23      153.37     14.54 o 
  -1  11   1       50.75       58.42     14.83 o 
   0  11   1      189.48      202.78     12.74 o 
   1  11   1       40.71       76.17     17.16 o 
   2  11   1      223.06      205.80     15.02 o 
   3  11   1     1042.54      966.88     29.79 o 
   4  11   1      253.42      256.61     17.59 o 
   5  11   1      109.19      161.22     40.93 o 
   6  11   1       90.10      108.53     19.12 o 
  -6  12   1       21.40       23.94     13.44 o 
  -5  12   1       13.38       14.56      5.74 o 
  -4  12   1      251.58      230.16     21.29 o 
  -3  12   1      448.50      426.74     21.12 o 
  -2  12   1        0.56        2.31      2.29 o 
  -1  12   1        7.40       14.12     35.54 o 
   0  12   1       50.42       59.29     13.42 o 
   1  12   1      396.78      381.80     10.41 o 
   2  12   1      149.15      124.58     18.57 o 
   3  12   1       83.88       77.40      9.23 o 
   4  12   1       71.16       95.78      8.95 o 
   5  12   1      242.97      262.20     15.29 o 
  -5  13   1      138.52      149.98      6.53 o 
  -4  13   1        0.24       12.09     27.67 o 
  -3  13   1       19.05       38.55     20.22 o 
  -2  13   1        0.12        1.67      3.75 o 
  -1  13   1     1053.17     1088.68    100.82 o 
   0  13   1        9.73       42.69     32.39 o 
   1  13   1      201.83      190.85     12.76 o 
   2  13   1        4.90        2.78      8.59 o 
   3  13   1       99.34      152.57     26.88 o 
   4  13   1       20.32       28.73      8.37 o 
   5  13   1        0.51       10.32     19.30 o 
  -4  14   1       37.63       43.49      5.87 o 
  -3  14   1      216.41      267.17     26.47 o 
  -2  14   1        2.58        8.46     15.10 o 
  -1  14   1      245.21      278.13     33.23 o 
   0  14   1       82.36       89.04     12.86 o 
   1  14   1      524.50      500.05     14.82 o 
   2  14   1        8.08       15.23      4.78 o 
   3  14   1      109.51      108.42     15.87 o 
   4  14   1        0.95        5.24      8.21 o 
  -3  15   1      164.28      211.77     24.36 o 
  -2  15   1        0.21        5.46     23.09 o 
  -1  15   1      247.03      264.86     26.54 o 
   0  15   1        8.98       15.88      7.55 o 
   1  15   1      386.10      392.48     32.74 o 
   2  15   1        0.19        3.71      3.29 o 
   3  15   1      113.83      143.53     16.34 o 
  -1  16   1      390.39      371.16     31.42 o 
   0  16   1       22.92       27.17      2.54 o 
   1  16   1      126.79      128.73     21.29 o 
  -8   0   2        3.00        4.80      2.16 o 
  -7   0   2      840.74      786.79     44.03 o 
  -6   0   2     1736.22     1831.04     46.64 o 
  -5   0   2      940.90      898.39     14.77 o 
  -4   0   2     2959.54     2918.19     20.55 o 
  -3   0   2       59.30       79.82     22.73 o 
  -2   0   2    13775.57    14182.67    126.36 o 
  -1   0   2     1201.28     1247.08     35.86 o 
   0   0   2    23602.84    23281.88    341.33 o 
   1   0   2      555.82      832.47     37.00 o 
   2   0   2    16708.84    16889.63    236.04 o 
   3   0   2    16905.71    16212.09    191.82 o 
   4   0   2     3940.63     3881.07     63.99 o 
   5   0   2       55.30       72.63      9.95 o 
   6   0   2      745.60      740.82     20.26 o 
   7   0   2      172.03      229.90     46.85 o 
   8   0   2       81.52      115.40     54.58 o 
  -8   1   2      181.88      190.26     18.59 o 
  -7   1   2      806.23      728.20     37.29 o 
  -6   1   2      347.33      324.04     18.72 o 
  -5   1   2      798.62      796.62     47.33 o 
  -4   1   2     2798.69     2590.28     43.84 o 
  -3   1   2     1214.80     1172.93     15.59 o 
  -2   1   2     4676.77     4567.46    174.21 o 
  -1   1   2      119.18      126.77     19.06 o 
   0   1   2    37400.93    36313.89    104.33 o 
   1   1   2    12899.97    12522.33     32.32 o 
   2   1   2     3156.50     3020.20     65.14 o 
   3   1   2     1968.47     2144.05     35.00 o 
   4   1   2     2831.23     2735.76    129.60 o 
   5   1   2     1748.05     1618.73     98.04 o 
   6   1   2       70.82       75.22      9.43 o 
   7   1   2      102.85      129.99     17.28 o 
   8   1   2       36.02       47.07     33.90 o 
  -8   2   2       38.89       50.44      9.02 o 
  -7   2   2      485.45      415.55     40.95 o 
  -6   2   2      902.71      911.94     48.14 o 
  -5   2   2     1868.94     1759.95      3.84 o 
  -4   2   2      576.20      559.61     23.34 o 
  -3   2   2     1441.62     1563.05     32.40 o 
  -2   2   2     3656.00     3550.51     61.41 o 
  -1   2   2     9201.80     8969.58     22.63 o 
   0   2   2     2060.84     2215.18     24.60 o 
   1   2   2     3572.80     3562.22     61.29 o 
   2   2   2    19661.82    19188.49    223.51 o 
   3   2   2     2092.01     2146.79     14.35 o 
   4   2   2     5441.74     5532.39    261.88 o 
   5   2   2     1411.41     1273.03     45.54 o 
   6   2   2      171.57      191.61     19.74 o 
   7   2   2      386.05      362.37     16.64 o 
   8   2   2       48.66       64.24     19.74 o 
  -8   3   2        5.19        6.08     11.46 o 
  -7   3   2      795.20      765.42     19.78 o 
  -6   3   2      713.24      682.58     25.94 o 
  -5   3   2      914.08     1008.89     55.14 o 
  -4   3   2     1228.21     1182.00      5.99 o 
  -3   3   2       84.37      181.03     23.90 o 
  -2   3   2      462.37      508.14     26.39 o 
  -1   3   2     1734.62     1840.69     43.26 o 
   0   3   2     1896.42     1993.73     55.80 o 
   1   3   2     6947.31     6803.88     24.79 o 
   2   3   2     7075.72     7543.31     99.85 o 
   3   3   2     1588.55     1603.48     27.74 o 
   4   3   2     5105.27     4840.11     40.29 o 
   5   3   2      604.82      650.38     23.25 o 
   6   3   2     1548.04     1558.72     51.71 o 
   7   3   2      625.93      599.01     24.26 o 
   8   3   2        1.41        7.47      3.89 o 
  -8   4   2      250.27      239.76     26.97 o 
  -7   4   2      443.28      413.09     38.14 o 
  -6   4   2      149.04      147.49      5.50 o 
  -5   4   2     1350.65     1516.55     25.19 o 
  -4   4   2      677.59      683.93     11.80 o 
  -3   4   2      642.30      596.73      7.75 o 
  -2   4   2     1624.06     1662.81     95.42 o 
  -1   4   2        1.55       10.36      7.11 o 
   0   4   2     6692.30     6570.06     45.85 o 
   1   4   2     2122.20     2205.99     25.12 o 
   2   4   2     3618.48     3516.06     40.55 o 
   3   4   2     3377.56     3463.04     29.98 o 
   4   4   2     5063.09     4701.06     26.35 o 
   5   4   2     2370.20     2334.93     45.97 o 
   6   4   2      517.03      503.05     23.72 o 
   7   4   2      234.85      295.91     28.26 o 
   8   4   2      187.81      223.95     26.59 o 
  -8   5   2        7.97        9.55      4.05 o 
  -7   5   2      478.96      431.91     27.55 o 
  -6   5   2      606.82      608.10     17.73 o 
  -5   5   2     1254.48     1197.63     14.61 o 
  -4   5   2       24.83       65.53     12.37 o 
  -3   5   2     1113.62     1086.12      9.29 o 
  -2   5   2     2415.04     2506.75     32.76 o 
  -1   5   2       43.91       60.61      8.51 o 
   0   5   2     4570.31     4595.90     29.75 o 
   1   5   2     1141.84     1256.15     19.85 o 
   2   5   2     9803.54     9634.12     41.31 o 
   3   5   2     3342.80     3268.08     24.52 o 
   4   5   2      668.26      671.97     19.98 o 
   5   5   2      947.13      913.34     28.35 o 
   6   5   2      859.76      795.83     16.34 o 
   7   5   2      480.34      404.89     37.47 o 
  -8   6   2       22.32       32.10     33.08 o 
  -7   6   2      551.25      600.81     35.66 o 
  -6   6   2      122.31      162.76     15.49 o 
  -5   6   2      990.56     1026.49     70.34 o 
  -4   6   2     4622.28     4461.59     20.98 o 
  -3   6   2       81.90       83.31      9.67 o 
  -2   6   2      388.13      404.38     31.46 o 
  -1   6   2      157.83      201.87     15.79 o 
   0   6   2     2527.00     2424.95     11.86 o 
   1   6   2     1212.94     1131.06     49.63 o 
   2   6   2     1808.45     1730.07     13.25 o 
   3   6   2      656.79      780.36     49.74 o 
   4   6   2     2714.94     2770.50     41.58 o 
   5   6   2      784.85      864.75     76.53 o 
   6   6   2      309.19      295.02     14.19 o 
   7   6   2      578.64      552.44     19.37 o 
  -8   7   2       31.01       42.25     32.48 o 
  -7   7   2      334.16      342.51     19.93 o 
  -6   7   2      204.67      267.36     27.14 o 
  -5   7   2      747.77      681.99     27.53 o 
  -4   7   2     1540.08     1673.73     39.09 o 
  -3   7   2      415.63      423.99      9.09 o 
  -2   7   2     8310.26     8071.60    151.30 o 
  -1   7   2       95.23      190.46     15.54 o 
   0   7   2     1117.98     1189.75     91.29 o 
   1   7   2       84.71       74.05     10.11 o 
   2   7   2     2207.71     2242.10     52.23 o 
   3   7   2      962.23     1124.00     41.30 o 
   4   7   2     1920.33     1917.21     31.34 o 
   5   7   2     1653.96     1621.83     95.63 o 
   6   7   2      246.08      248.02     16.52 o 
   7   7   2      171.92      259.08     39.45 o 
  -7   8   2      114.82      121.84     18.88 o 
  -6   8   2      670.47      638.78     35.05 o 
  -5   8   2      496.27      454.84     23.36 o 
  -4   8   2     1167.86     1155.18     43.85 o 
  -3   8   2     1495.35     1499.98     86.17 o 
  -2   8   2     5809.29     5666.78     29.86 o 
  -1   8   2       10.59       22.94      8.14 o 
   0   8   2     4636.12     4474.25     55.01 o 
   1   8   2      963.51      903.42     15.00 o 
   2   8   2     1434.18     1450.59     57.75 o 
   3   8   2      657.55      637.93     60.36 o 
   4   8   2      575.52      628.01     27.96 o 
   5   8   2      332.81      322.10     14.60 o 
   6   8   2       21.27       39.11      8.13 o 
   7   8   2      169.77      239.42     38.41 o 
  -7   9   2       68.39       97.52     26.02 o 
  -6   9   2       58.80       65.15      9.13 o 
  -5   9   2      739.03      728.10     17.84 o 
  -4   9   2     4124.82     3971.47     58.22 o 
  -3   9   2      400.29      410.05     17.30 o 
  -2   9   2     3243.85     3048.88     25.59 o 
  -1   9   2       16.14       27.57      4.54 o 
   0   9   2     3116.58     3028.77     30.31 o 
   1   9   2      520.61      687.74     23.12 o 
   2   9   2      465.10      541.35     17.97 o 
   3   9   2       78.49       72.05      4.59 o 
   4   9   2      141.80      155.00     27.21 o 
   5   9   2      179.27      193.83     20.72 o 
   6   9   2       11.95       14.56     20.84 o 
  -7  10   2      133.45      146.59     23.45 o 
  -6  10   2      205.98      206.90     27.17 o 
  -5  10   2      337.19      320.13     11.26 o 
  -4  10   2      910.71      852.91    115.33 o 
  -3  10   2      163.92      176.63     21.35 o 
  -2  10   2     5509.08     5182.19     29.39 o 
  -1  10   2       58.13       66.27     10.90 o 
   0  10   2     1298.44     1322.08     41.72 o 
   1  10   2       62.85       58.55     28.82 o 
   2  10   2      868.00      920.06     90.29 o 
   3  10   2      540.65      586.59     26.17 o 
   4  10   2        2.89        5.31      2.83 o 
   5  10   2      575.50      514.14     33.29 o 
   6  10   2       72.32      116.76     30.54 o 
  -6  11   2      119.04      141.59     29.87 o 
  -5  11   2       43.39       61.47     25.48 o 
  -4  11   2      790.03      739.46     62.41 o 
  -3  11   2       96.29      108.81      6.76 o 
  -2  11   2      786.80      792.61     25.08 o 
  -1  11   2      238.65      223.75     31.33 o 
   0  11   2     2148.96     2338.81     27.31 o 
   1  11   2        8.29       25.72     24.24 o 
   2  11   2      370.35      329.67      9.58 o 
   3  11   2      620.48      603.90     22.03 o 
   4  11   2      356.37      324.69     10.27 o 
   5  11   2      465.17      487.59     34.31 o 
   6  11   2       15.65       24.13      8.81 o 
  -6  12   2      352.67      324.71     33.72 o 
  -5  12   2        2.38        3.67      0.87 o 
  -4  12   2      107.37      136.83     22.85 o 
  -3  12   2       70.15       65.40     18.64 o 
  -2  12   2      220.85      235.15     22.94 o 
  -1  12   2       90.47      116.59     29.79 o 
   0  12   2      835.56      751.24     25.16 o 
   1  12   2      499.30      471.75     17.12 o 
   2  12   2      861.81      957.48     35.63 o 
   3  12   2      217.88      199.03     47.56 o 
   4  12   2      347.57      306.94     52.42 o 
   5  12   2      210.40      191.88     47.96 o 
  -5  13   2      130.06      123.70      8.94 o 
  -4  13   2       80.58      125.28     35.91 o 
  -3  13   2       56.69       66.17      8.68 o 
  -2  13   2      217.92      224.83     18.34 o 
  -1  13   2        0.23        2.54      5.97 o 
   0  13   2      491.83      540.60     53.16 o 
   1  13   2       14.63       29.55     16.89 o 
   2  13   2     1443.37     1416.91     27.32 o 
   3  13   2      872.69      810.89     19.50 o 
   4  13   2      159.99      184.71     15.10 o 
  -4  14   2      148.85      126.74     17.03 o 
  -3  14   2       34.18       62.53     18.51 o 
  -2  14   2      237.14      218.97     31.87 o 
  -1  14   2       55.35       49.62     10.07 o 
   0  14   2     1142.84     1137.09     27.40 o 
   1  14   2      250.11      233.39     18.75 o 
   2  14   2      154.46      179.17     19.90 o 
   3  14   2      122.03      121.48     20.53 o 
   4  14   2      336.64      346.91     22.98 o 
  -3  15   2       25.11       22.03      9.66 o 
  -2  15   2      676.02      620.48     12.32 o 
  -1  15   2       35.80       57.44     12.22 o 
   0  15   2      218.28      279.34     29.47 o 
   1  15   2        3.96       22.14     19.29 o 
   2  15   2      424.49      370.60     23.91 o 
   3  15   2      144.78      165.43     21.30 o 
  -1  16   2        2.70        5.80      8.00 o 
   0  16   2      610.04      645.64     29.54 o 
   1  16   2       54.96       61.68     15.30 o 
  -8   1   3        2.28       15.82     42.63 o 
  -7   1   3      123.95      128.93      6.95 o 
  -6   1   3        2.20       16.88      9.87 o 
  -5   1   3        0.07        6.82      3.65 o 
  -4   1   3       17.43       59.15     17.19 o 
  -3   1   3       83.61       86.01      5.59 o 
  -2   1   3     4071.75     3985.47    108.94 o 
  -1   1   3     7144.68     7336.40     48.29 o 
   0   1   3       26.90       49.24     11.78 o 
   1   1   3    23455.14    22976.38    142.63 o 
   2   1   3      586.82      579.96     17.04 o 
   3   1   3      286.54      425.61     64.14 o 
   4   1   3        9.71       27.80      8.24 o 
   5   1   3      298.82      295.72     12.09 o 
   6   1   3      295.33      313.11     29.12 o 
   7   1   3      148.76      175.78     14.30 o 
   8   1   3        1.08        2.12      8.33 o 
  -8   2   3       33.41       32.28      9.52 o 
  -7   2   3      159.57      170.71     24.14 o 
  -6   2   3        2.44       21.08     13.77 o 
  -5   2   3      304.02      305.05      9.90 o 
  -4   2   3      203.14      215.93     97.03 o 
  -3   2   3        4.94       12.26      4.41 o 
  -2   2   3      111.43      130.38     20.77 o 
  -1   2   3    10422.18    10011.48     16.22 o 
   0   2   3     3630.80     3653.37     22.11 o 
   1   2   3     5834.60     5745.90     78.68 o 
   2   2   3     1890.32     1935.85     47.29 o 
   3   2   3     1810.88     1742.49     36.82 o 
   4   2   3      270.02      297.49      8.81 o 
   5   2   3      118.59      139.90      5.78 o 
   6   2   3      472.64      510.83     22.43 o 
   7   2   3       10.29       17.60      4.88 o 
   8   2   3       83.95       78.45     19.53 o 
  -8   3   3      121.05      130.86     30.70 o 
  -7   3   3       24.83       40.36      8.28 o 
  -6   3   3       24.28       30.76      3.98 o 
  -5   3   3        0.18       18.87     16.50 o 
  -4   3   3     1886.12     1814.92     76.72 o 
  -3   3   3     1582.88     1590.72     11.23 o 
  -2   3   3      350.07      450.66     32.20 o 
  -1   3   3     2927.48     2983.02     47.73 o 
   0   3   3      789.46      800.35     96.21 o 
   1   3   3     3782.59     3634.14     17.46 o 
   2   3   3     1114.71     1192.22     22.28 o 
   3   3   3      803.90      831.45      5.21 o 
   4   3   3       17.84       20.77      3.51 o 
   5   3   3      587.45      538.93      6.15 o 
   6   3   3       25.99       30.73      9.48 o 
   7   3   3        0.02        8.98     25.38 o 
   8   3   3       43.50       41.14     23.14 o 
  -8   4   3       39.35       45.47      9.28 o 
  -7   4   3      176.86      205.25      9.46 o 
  -6   4   3       72.72       81.75      0.82 o 
  -5   4   3      192.65      205.00      9.50 o 
  -4   4   3      156.07      170.74     16.19 o 
  -3   4   3     1046.68     1017.63     28.95 o 
  -2   4   3      893.43      941.63     17.22 o 
  -1   4   3     1618.17     1617.00     61.21 o 
   0   4   3       31.87       42.22      4.45 o 
   1   4   3      164.78      205.44     14.64 o 
   2   4   3     2683.17     2675.74      9.08 o 
   3   4   3      891.82      911.26     27.43 o 
   4   4   3       51.69       61.93      7.28 o 
   5   4   3       43.10       67.90     27.50 o 
   6   4   3      139.67      135.69      4.21 o 
   7   4   3       54.06       57.06     22.95 o 
  -8   5   3        9.24       25.46     26.59 o 
  -7   5   3        0.53       17.99     19.73 o 
  -6   5   3        3.16       14.85     10.98 o 
  -5   5   3      157.64      156.14      9.59 o 
  -4   5   3        3.98       11.90      6.90 o 
  -3   5   3      546.50      529.37     16.63 o 
  -2   5   3      842.12      882.20     10.45 o 
  -1   5   3     3117.31     3011.82     55.02 o 
   0   5   3      183.55      223.18     13.34 o 
   1   5   3     1086.70     1328.07     26.36 o 
   2   5   3      112.83      125.06     10.84 o 
   3   5   3        1.61       44.70     14.17 o 
   4   5   3       78.51       88.38      8.77 o 
   5   5   3        0.70       12.91     10.07 o 
   6   5   3        7.14       18.35      6.40 o 
   7   5   3       12.16       16.16     16.80 o 
  -8   6   3        1.42       16.90     37.00 o 
  -7   6   3       55.40       82.51     27.60 o 
  -6   6   3       34.73       56.94     14.35 o 
  -5   6   3        1.35       25.38     24.45 o 
  -4   6   3       12.93       53.76     35.02 o 
  -3   6   3     3070.99     2920.70     13.13 o 
  -2   6   3      947.17     1112.31     40.42 o 
  -1   6   3      268.89      292.57     16.57 o 
   0   6   3     2532.43     2412.06     60.26 o 
   1   6   3     2137.05     2034.11     26.46 o 
   2   6   3       27.79       36.45      4.70 o 
   3   6   3        3.16        6.48     10.30 o 
   4   6   3       71.89       74.34      6.75 o 
   5   6   3       13.51       40.43     25.29 o 
   6   6   3        8.60       24.98     28.69 o 
   7   6   3        2.93        7.22      4.51 o 
  -8   7   3        3.26        6.49      4.44 o 
  -7   7   3        4.68        9.31      7.49 o 
  -6   7   3        5.79       19.89     25.22 o 
  -5   7   3     1081.87     1063.74     26.27 o 
  -4   7   3       50.47       56.58      4.57 o 
  -3   7   3       22.43      107.17     18.68 o 
  -2   7   3        1.90       18.84     20.12 o 
  -1   7   3     1959.78     1825.15     75.28 o 
   0   7   3     2031.02     2146.60     36.10 o 
   1   7   3      203.87      178.38      8.53 o 
   2   7   3      735.30      729.88     22.66 o 
   3   7   3     1175.02     1130.86     18.76 o 
   4   7   3       26.47       63.35     18.52 o 
   5   7   3        2.40       16.93      6.63 o 
   6   7   3       54.76       49.95      2.85 o 
   7   7   3        0.25        4.82     14.43 o 
  -7   8   3       66.33       77.30     12.65 o 
  -6   8   3        9.47       16.29      8.24 o 
  -5   8   3        0.91        8.30     10.51 o 
  -4   8   3      204.39      208.40     23.80 o 
  -3   8   3     1755.49     1737.13     56.52 o 
  -2   8   3        0.01       99.29     16.87 o 
  -1   8   3      217.06      219.49     15.35 o 
   0   8   3      104.06      199.55     21.26 o 
   1   8   3     1598.77     1585.93     66.12 o 
   2   8   3      176.05      164.00      4.41 o 
   3   8   3       48.13       78.81     13.98 o 
   4   8   3        0.15       32.06     20.63 o 
   5   8   3        7.89       19.95     26.87 o 
   6   8   3      277.15      218.48     16.86 o 
   7   8   3       33.37       36.93      7.24 o 
  -7   9   3        1.55       14.56     15.24 o 
  -6   9   3       75.79       70.95      3.14 o 
  -5   9   3      100.21       94.26      9.10 o 
  -4   9   3       45.16       67.58     17.12 o 
  -3   9   3       73.65      104.79     17.58 o 
  -2   9   3       41.57      100.25     15.19 o 
  -1   9   3     2305.43     2279.57     39.85 o 
   0   9   3       55.73       81.55     15.73 o 
   1   9   3      221.73      246.68     13.98 o 
   2   9   3      222.88      228.54      6.91 o 
   3   9   3        3.22       12.65     11.37 o 
   4   9   3       23.66       78.38     32.94 o 
   5   9   3       89.53       94.93     20.42 o 
   6   9   3       72.37       69.64      5.90 o 
  -7  10   3        0.42        0.93      2.30 o 
  -6  10   3        7.22       34.30     22.49 o 
  -5  10   3        1.78       12.76      7.37 o 
  -4  10   3      101.60      148.85     15.58 o 
  -3  10   3      608.73      603.95     24.67 o 
  -2  10   3      218.15      223.74      7.75 o 
  -1  10   3     1068.22      976.13     24.02 o 
   0  10   3      618.24      836.34     26.62 o 
   1  10   3        2.82       21.26     17.04 o 
   2  10   3       68.54       80.91      9.72 o 
   3  10   3      407.11      379.48      1.60 o 
   4  10   3       72.25       71.15      7.85 o 
   5  10   3      257.24      264.08     13.34 o 
   6  10   3        6.20       31.44     19.52 o 
  -6  11   3      112.65      122.71     14.24 o 
  -5  11   3        3.25        8.58      4.55 o 
  -4  11   3      448.93      460.92     26.65 o 
  -3  11   3     1465.70     1501.56     49.27 o 
  -2  11   3      711.52      641.52     15.50 o 
  -1  11   3       47.01       35.06      4.62 o 
   0  11   3     1407.31     1434.06     22.98 o 
   1  11   3      901.11      886.11      9.43 o 
   2  11   3      167.94      164.44      3.72 o 
   3  11   3      177.10      178.50     34.04 o 
   4  11   3       54.01       60.62      8.67 o 
   5  11   3      115.84      130.67     20.80 o 
  -6  12   3       59.06       57.18      6.74 o 
  -5  12   3      132.28      205.12     19.72 o 
  -4  12   3       15.35       13.19      1.86 o 
  -3  12   3       26.16       41.68     18.93 o 
  -2  12   3       28.17       47.78     13.80 o 
  -1  12   3     1127.22     1199.39     24.59 o 
   0  12   3      529.30      536.93     22.04 o 
   1  12   3       88.87       69.12      4.39 o 
   2  12   3        8.69       27.16      9.29 o 
   3  12   3      473.27      461.88     32.09 o 
   4  12   3        3.06       18.64     13.62 o 
   5  12   3       83.09       67.68      9.23 o 
  -5  13   3       11.05       11.17     12.97 o 
  -4  13   3       54.99       62.97     11.94 o 
  -3  13   3       84.81      109.17     13.35 o 
  -2  13   3        8.10       10.69      7.75 o 
  -1  13   3       13.56       26.91     25.48 o 
   0  13   3       76.09       76.37      8.13 o 
   1  13   3      555.92      519.56     33.01 o 
   2  13   3       66.67       76.36     16.53 o 
   3  13   3      164.51      171.30     23.37 o 
   4  13   3       29.34       27.95      9.96 o 
  -4  14   3        3.34       10.67     20.08 o 
  -3  14   3       56.13       63.83     22.12 o 
  -2  14   3        0.07        6.33     11.65 o 
  -1  14   3      152.09      156.80     28.74 o 
   0  14   3        0.50        5.00      4.55 o 
   1  14   3      433.90      410.95     25.37 o 
   2  14   3        3.95        4.26      2.47 o 
   3  14   3      180.92      231.17     20.73 o 
  -3  15   3       21.00       21.68      5.54 o 
  -2  15   3       14.04       17.72     35.23 o 
  -1  15   3      348.77      368.85     22.57 o 
   0  15   3       14.65       33.85     30.41 o 
   1  15   3      163.90      151.53     30.44 o 
   2  15   3        3.95        8.31      7.61 o 
  -1  16   3       16.06       15.60      6.36 o 
   0  16   3       32.01       59.54     41.67 o 
  -8   0   4      498.41      526.18     84.62 o 
  -7   0   4      987.14     1075.98     57.04 o 
  -6   0   4      538.38      516.74     23.76 o 
  -5   0   4      780.95      855.31     60.51 o 
  -4   0   4     4004.03     3883.06     28.06 o 
  -3   0   4      241.02      249.76     14.54 o 
  -2   0   4     2367.30     2575.56     46.49 o 
  -1   0   4     9243.02     9416.97     48.76 o 
   0   0   4     5839.39     6453.30    181.74 o 
   1   0   4      368.29      511.46     30.97 o 
   2   0   4       32.67       41.46     23.72 o 
   3   0   4    10899.28    10920.43     28.01 o 
   4   0   4     1386.73     1530.49     74.43 o 
   5   0   4     1292.24     1214.32     22.37 o 
   6   0   4       96.59      107.64     29.92 o 
   7   0   4        7.28       53.38     75.24 o 
   8   0   4      146.59      139.27     21.76 o 
  -8   1   4       50.49       80.20     40.24 o 
  -7   1   4      978.51      922.63    101.47 o 
  -6   1   4     2406.45     2398.11     40.39 o 
  -5   1   4     1713.08     1646.69      7.22 o 
  -4   1   4     4987.17     4846.39     13.00 o 
  -3   1   4      823.01      777.08     47.15 o 
  -2   1   4     4925.87     5099.16     31.22 o 
  -1   1   4       46.63      127.11     20.85 o 
   0   1   4       26.44       45.42     10.38 o 
   1   1   4      103.16       95.50      9.73 o 
   2   1   4     6416.27     6160.49    137.07 o 
   3   1   4     1038.60      995.50     26.05 o 
   4   1   4      153.25      175.72     11.61 o 
   5   1   4     1165.79     1330.27     31.60 o 
   6   1   4      171.56      168.55     15.21 o 
   7   1   4      523.14      453.95     35.31 o 
   8   1   4       13.14       17.25     32.30 o 
  -8   2   4       78.16       97.11     30.29 o 
  -7   2   4      684.61      642.72      4.62 o 
  -6   2   4     2201.05     2073.51     60.32 o 
  -5   2   4     1019.03      969.37     20.29 o 
  -4   2   4     5342.45     5121.19     61.57 o 
  -3   2   4      991.82      993.74     17.09 o 
  -2   2   4     1272.14     1348.91     23.21 o 
  -1   2   4      120.93      151.53     22.39 o 
   0   2   4    10587.28    10408.83    230.07 o 
   1   2   4      845.54     1031.29     32.27 o 
   2   2   4     1325.49     1299.97     71.74 o 
   3   2   4       55.85       64.36     17.86 o 
   4   2   4     1289.21     1195.92     17.27 o 
   5   2   4     1443.11     1421.59     86.06 o 
   6   2   4       26.58       21.81     12.99 o 
   7   2   4      821.30      801.08     29.66 o 
   8   2   4        1.85       11.50     12.94 o 
  -8   3   4      352.04      400.59     25.49 o 
  -7   3   4      170.28      198.35     22.50 o 
  -6   3   4      367.20      337.48     21.08 o 
  -5   3   4      498.51      547.80     26.79 o 
  -4   3   4     2557.61     2567.49     62.08 o 
  -3   3   4      848.69      853.15     64.97 o 
  -2   3   4     4930.59     4874.86    120.50 o 
  -1   3   4     6806.53     6578.71     67.33 o 
   0   3   4     9953.59     9818.13     46.04 o 
   1   3   4       32.05      227.38     45.36 o 
   2   3   4     5011.32     4759.54     73.95 o 
   3   3   4     6610.76     6626.49     27.89 o 
   4   3   4     2562.49     2532.63     19.56 o 
   5   3   4      793.91      813.50     30.66 o 
   6   3   4      116.88      145.06     23.33 o 
   7   3   4      244.21      258.65     21.83 o 
  -8   4   4       13.76       31.53     31.08 o 
  -7   4   4      501.03      469.19     20.91 o 
  -6   4   4      682.56      711.54     29.75 o 
  -5   4   4      396.12      385.83      6.13 o 
  -4   4   4      851.67      868.03     57.74 o 
  -3   4   4     3279.07     3156.12     41.52 o 
  -2   4   4    18984.48    18395.35    109.15 o 
  -1   4   4      654.15      645.41     11.84 o 
   0   4   4     3574.76     3504.07     26.75 o 
   1   4   4     3375.41     3545.48     24.93 o 
   2   4   4     5946.55     5596.44     58.72 o 
   3   4   4      533.61      606.85     64.36 o 
   4   4   4      667.09      683.82     33.30 o 
   5   4   4     1049.80      984.99     18.46 o 
   6   4   4      386.67      396.93     15.06 o 
   7   4   4      223.25      250.22     28.89 o 
  -8   5   4       39.10       66.21     34.43 o 
  -7   5   4      320.53      372.06     30.82 o 
  -6   5   4        4.53        7.24     11.49 o 
  -5   5   4     2516.23     2555.01     34.46 o 
  -4   5   4     5175.76     4968.87     16.63 o 
  -3   5   4       17.61       18.73      0.72 o 
  -2   5   4     3487.79     3508.66     28.58 o 
  -1   5   4      932.29      896.14     27.51 o 
   0   5   4    19518.24    18940.27    126.06 o 
   1   5   4      679.82      664.04     11.77 o 
   2   5   4     1386.45     1316.96     69.59 o 
   3   5   4      811.31      939.03     48.17 o 
   4   5   4     1121.61     1162.04     57.60 o 
   5   5   4      701.10      597.01     50.78 o 
   6   5   4        3.29       10.85      5.29 o 
   7   5   4      258.60      298.32     21.53 o 
  -8   6   4        8.01       17.65      7.01 o 
  -7   6   4      530.71      482.84     17.92 o 
  -6   6   4      593.68      562.40     23.38 o 
  -5   6   4      418.17      452.85     27.73 o 
  -4   6   4      791.41      704.28     80.89 o 
  -3   6   4      985.23      971.82     42.79 o 
  -2   6   4    11180.47    10759.45     30.10 o 
  -1   6   4       73.06       89.41     10.59 o 
   0   6   4     2990.97     3097.31     47.50 o 
   1   6   4       45.86      142.26     18.82 o 
   2   6   4     5461.29     5230.05     62.68 o 
   3   6   4     1365.86     1294.48     39.16 o 
   4   6   4      259.42      314.71     36.34 o 
   5   6   4      937.60      890.77     20.70 o 
   6   6   4       62.36       59.96     17.43 o 
   7   6   4      226.52      274.50     20.63 o 
  -8   7   4       41.48       45.68     12.77 o 
  -7   7   4      404.30      441.49     41.59 o 
  -6   7   4      615.64      635.23     23.80 o 
  -5   7   4      522.18      547.13     15.09 o 
  -4   7   4     3971.95     3688.31    101.79 o 
  -3   7   4      921.68      963.13     30.27 o 
  -2   7   4     6793.25     6833.69    170.35 o 
  -1   7   4        8.98       50.52     20.97 o 
   0   7   4     2652.50     2663.87     36.19 o 
   1   7   4      511.04      557.80     61.19 o 
   2   7   4      115.95      135.99     24.40 o 
   3   7   4      202.25      181.60     11.27 o 
   4   7   4      604.92      585.12     24.50 o 
   5   7   4      563.60      485.66      9.03 o 
   6   7   4       20.21       42.36     19.28 o 
   7   7   4      178.29      182.27     28.35 o 
  -7   8   4      101.98      142.67     14.87 o 
  -6   8   4      419.96      394.17     14.68 o 
  -5   8   4      905.68      872.41     17.39 o 
  -4   8   4     3664.83     3682.53     52.26 o 
  -3   8   4      324.07      386.95     18.85 o 
  -2   8   4     3424.45     3325.84    104.46 o 
  -1   8   4      140.38      165.69      9.20 o 
   0   8   4     4346.55     4264.89     49.86 o 
   1   8   4      423.02      458.77     15.29 o 
   2   8   4       16.49       34.23     12.30 o 
   3   8   4      342.57      345.82     21.07 o 
   4   8   4       15.67       22.16      6.86 o 
   5   8   4       80.61       80.73     18.67 o 
   6   8   4        5.61        9.84     24.81 o 
  -7   9   4      164.53      221.97     39.15 o 
  -6   9   4      429.65      398.75     26.19 o 
  -5   9   4      133.32      162.74     26.91 o 
  -4   9   4      318.61      285.81      8.29 o 
  -3   9   4     1555.00     1667.58     53.87 o 
  -2   9   4     6364.74     6257.64     37.04 o 
  -1   9   4        0.87        6.60      8.49 o 
   0   9   4     1271.33     1375.99     16.90 o 
   1   9   4      132.80      158.09     25.35 o 
   2   9   4      797.34      756.42     33.02 o 
   3   9   4       83.28      185.65     32.06 o 
   4   9   4       64.46       93.61     32.87 o 
   5   9   4      432.07      445.97     14.79 o 
   6   9   4       27.36       41.27     19.94 o 
  -7  10   4      111.23      115.21     15.31 o 
  -6  10   4        1.93       17.91     12.27 o 
  -5  10   4      921.99      868.02     14.47 o 
  -4  10   4     2394.87     2345.68     82.55 o 
  -3  10   4        3.85        9.16     11.90 o 
  -2  10   4     1889.86     1784.11     18.99 o 
  -1  10   4       39.00       43.65      7.30 o 
   0  10   4     1313.89     1367.39     24.17 o 
   1  10   4       10.47       21.48      8.33 o 
   2  10   4        6.11       15.48     26.94 o 
   3  10   4      236.19      253.69     35.79 o 
   4  10   4      409.74      443.93     33.00 o 
   5  10   4      510.83      431.02     37.54 o 
   6  10   4       13.17       25.78     19.91 o 
  -6  11   4      462.26      436.79     13.04 o 
  -5  11   4       27.33       48.72     20.33 o 
  -4  11   4      330.13      334.84      7.99 o 
  -3  11   4       44.45       41.98      8.59 o 
  -2  11   4     1133.71     1319.22     80.91 o 
  -1  11   4      134.26      232.87     26.69 o 
   0  11   4      643.60      597.15     21.38 o 
   1  11   4       40.04       36.89      4.03 o 
   2  11   4      947.27      837.75     21.78 o 
   3  11   4      413.86      380.18     11.63 o 
   4  11   4      181.67      215.68     20.58 o 
   5  11   4      224.22      204.25     23.54 o 
  -6  12   4      315.09      262.51     46.39 o 
  -5  12   4        3.19        9.21     15.36 o 
  -4  12   4      194.33      193.02     14.76 o 
  -3  12   4       54.49       66.11     28.14 o 
  -2  12   4       15.29       22.92     10.28 o 
  -1  12   4      358.89      381.53     27.63 o 
   0  12   4     1904.39     1887.09     76.42 o 
   1  12   4       26.73       55.08     18.75 o 
   2  12   4     2078.95     2037.90     43.35 o 
   3  12   4      419.90      385.93     41.50 o 
   4  12   4       72.10      142.05     29.62 o 
   5  12   4      289.56      271.77      8.90 o 
  -5  13   4      161.59      166.68     13.89 o 
  -4  13   4      280.08      275.34     19.04 o 
  -3  13   4        2.62        5.82      7.66 o 
  -2  13   4      405.47      485.22     32.52 o 
  -1  13   4        0.92        4.47     17.35 o 
   0  13   4      851.82      935.96     42.59 o 
   1  13   4       14.88       35.45     14.54 o 
   2  13   4      437.34      414.78     33.19 o 
   3  13   4      332.40      365.76     28.55 o 
   4  13   4      325.88      321.78     12.90 o 
  -4  14   4      158.69      210.45     19.97 o 
  -3  14   4       53.35       45.00     29.38 o 
  -2  14   4      821.06      763.71     24.88 o 
  -1  14   4       28.75       23.27      3.32 o 
   0  14   4      154.70      216.07     16.20 o 
   1  14   4      107.93      116.50     23.01 o 
   2  14   4      434.58      432.98     29.87 o 
   3  14   4      271.04      266.56     25.21 o 
  -3  15   4       23.28       39.79     14.72 o 
  -2  15   4       94.63      136.79     43.70 o 
  -1  15   4        0.91        9.29     22.01 o 
   0  15   4      701.32      659.96     34.25 o 
   1  15   4      193.50      203.22     38.28 o 
   2  15   4      107.15      107.55     10.36 o 
  -1  16   4       31.09       46.66     16.41 o 
   0  16   4       94.93       89.09     13.01 o 
  -8   1   5        0.14        3.12      8.15 o 
  -7   1   5       11.14       30.28      9.32 o 
  -6   1   5       46.52       46.22      2.75 o 
  -5   1   5      428.44      399.44     10.51 o 
  -4   1   5      215.19      206.16      5.63 o 
  -3   1   5       40.03       43.98      3.83 o 
  -2   1   5     1437.76     1440.90     20.22 o 
  -1   1   5       20.61       85.14     16.75 o 
   0   1   5     1587.76     1618.52     31.64 o 
   1   1   5       61.58      129.58     57.03 o 
   2   1   5       68.23       90.24     24.16 o 
   3   1   5      767.86      833.40     47.70 o 
   4   1   5       22.79       18.30      4.39 o 
   5   1   5      615.86      610.80     16.28 o 
   6   1   5      105.95      105.90     20.38 o 
   7   1   5       42.84       45.50      3.91 o 
  -9   2   5       35.33       65.44     60.89 o 
  -8   2   5        1.31        6.14      9.68 o 
  -7   2   5      208.71      232.61     30.81 o 
  -6   2   5      139.91      146.71     10.16 o 
  -5   2   5       70.03       85.88     11.45 o 
  -4   2   5      876.56      852.30     16.58 o 
  -3   2   5      455.81      419.62     29.73 o 
  -2   2   5     3267.74     3185.91    107.95 o 
  -1   2   5     1357.50     1399.51     15.21 o 
   0   2   5     3354.32     3326.87     92.14 o 
   1   2   5      150.27      149.49      7.49 o 
   2   2   5      262.82      267.79      8.33 o 
   3   2   5       59.59       62.72      7.19 o 
   4   2   5      139.59      156.61      9.64 o 
   5   2   5     1064.36     1033.62     13.52 o 
   6   2   5       12.38       42.06     28.14 o 
   7   2   5       53.04       52.12      8.86 o 
  -8   3   5       10.79       30.45     41.16 o 
  -7   3   5      114.09      185.65     20.70 o 
  -6   3   5        0.15        8.67      4.92 o 
  -5   3   5      751.94      766.75     19.39 o 
  -4   3   5      602.92      549.77     76.38 o 
  -3   3   5       44.96       72.43     29.32 o 
  -2   3   5      694.75      726.30     16.45 o 
  -1   3   5       10.14       31.27     32.74 o 
   0   3   5      684.33      670.25      9.57 o 
   1   3   5      294.35      502.13     57.63 o 
   2   3   5      600.14      646.24     14.20 o 
   3   3   5     2351.64     2256.52     13.53 o 
   4   3   5       11.31       21.46      5.46 o 
   5   3   5       92.88       93.34      5.73 o 
   6   3   5       15.39       26.98      5.81 o 
   7   3   5       33.81       31.79     12.03 o 
  -8   4   5       36.53       60.30     38.80 o 
  -7   4   5       13.00       22.42      6.56 o 
  -6   4   5       19.25       40.02     16.26 o 
  -5   4   5        4.30        8.46      5.87 o 
  -4   4   5      867.16      888.70     41.53 o 
  -3   4   5        1.20       28.20     20.83 o 
  -2   4   5      526.89      527.43      6.81 o 
  -1   4   5      968.34     1011.11     45.17 o 
   0   4   5      521.94      504.87     15.90 o 
   1   4   5     5018.49     4789.14     33.69 o 
   2   4   5       39.98      156.05     28.82 o 
   3   4   5       55.78       70.44      7.47 o 
   4   4   5        0.06       10.61     17.67 o 
   5   4   5        3.40        3.19      1.61 o 
   6   4   5       55.29      105.56     27.93 o 
   7   4   5        0.69       13.00     21.52 o 
  -8   5   5        8.95       14.65     20.22 o 
  -7   5   5      186.78      175.68      6.89 o 
  -6   5   5       11.94       14.54     13.15 o 
  -5   5   5        2.88       16.89     11.30 o 
  -4   5   5       17.06       15.37      9.22 o 
  -3   5   5      296.58      306.57     23.15 o 
  -2   5   5      363.51      367.65     14.97 o 
  -1   5   5      303.69      290.37     45.73 o 
   0   5   5     1222.64     1315.55     79.72 o 
   1   5   5        8.82       27.50     13.11 o 
   2   5   5      222.93      245.84      2.77 o 
   3   5   5       38.02       33.44      3.66 o 
   4   5   5      148.29      145.74     11.73 o 
   5   5   5       56.95       59.83     14.54 o 
   6   5   5       75.51       69.35     12.33 o 
   7   5   5        6.06        9.97     24.84 o 
  -8   6   5        4.93       10.17     33.07 o 
  -7   6   5        0.86        5.63      6.39 o 
  -6   6   5       83.44       77.14      9.62 o 
  -5   6   5      967.69      986.43     19.31 o 
  -4   6   5      142.01      184.60     23.47 o 
  -3   6   5       19.36      200.51     56.36 o 
  -2   6   5     1594.97     1704.21     33.95 o 
  -1   6   5       99.45       85.37      2.84 o 
   0   6   5       18.66       17.54     11.70 o 
   1   6   5        0.76        4.05      9.60 o 
   2   6   5      215.06      243.69     14.71 o 
   3   6   5      284.56      265.91     29.82 o 
   4   6   5      196.05      192.12     23.93 o 
   5   6   5       24.19       42.07     19.11 o 
   6   6   5       34.31       28.71      7.84 o 
   7   6   5        4.10        6.71     18.32 o 
  -8   7   5        9.76       14.98     23.64 o 
  -7   7   5      181.53      227.26     22.14 o 
  -6   7   5       14.79       24.25     10.88 o 
  -5   7   5        2.07       32.20      8.88 o 
  -4   7   5      897.58      906.54     12.82 o 
  -3   7   5     1971.92     1909.15     16.52 o 
  -2   7   5      104.63      119.50     14.80 o 
  -1   7   5        2.70       25.76     10.33 o 
   0   7   5       12.47       55.42     14.37 o 
   1   7   5      295.24      301.25     14.37 o 
   2   7   5      234.58      217.60     11.02 o 
   3   7   5        0.42        6.91      7.84 o 
   4   7   5      395.02      360.73      2.11 o 
   5   7   5       27.95       32.86     19.85 o 
   6   7   5      121.88      162.73     18.83 o 
   7   7   5       40.16       41.03      4.07 o 
  -7   8   5        2.72        8.23     14.14 o 
  -6   8   5      163.14      157.41     30.18 o 
  -5   8   5      823.15      772.86     12.20 o 
  -4   8   5       77.95       91.11      8.26 o 
  -3   8   5        0.98       64.05     18.28 o 
  -2   8   5        0.08       24.16      9.13 o 
  -1   8   5      968.93      975.92     21.56 o 
   0   8   5        0.23       21.88     14.58 o 
   1   8   5       42.93       74.51      9.86 o 
   2   8   5        3.43       29.07      8.43 o 
   3   8   5      206.25      221.42      9.13 o 
   4   8   5      169.13      209.50     22.09 o 
   5   8   5        0.36        2.22      8.56 o 
   6   8   5      175.84      161.11     10.37 o 
  -7   9   5       80.60       87.03     12.79 o 
  -6   9   5        2.33        4.71      5.77 o 
  -5   9   5        0.83       19.30      8.94 o 
  -4   9   5       23.20       36.32      6.72 o 
  -3   9   5      611.79      606.03     14.86 o 
  -2   9   5        8.27       13.76      7.28 o 
  -1   9   5      130.03      132.94     22.22 o 
   0   9   5       61.49       67.60     20.13 o 
   1   9   5      967.37     1040.31     45.52 o 
   2   9   5      429.85      405.18     12.24 o 
   3   9   5       34.05       45.34      9.27 o 
   4   9   5       37.74       53.86     16.61 o 
   5   9   5       37.50       37.16     11.65 o 
   6   9   5        3.35       11.72     16.53 o 
  -7  10   5       53.08       69.36     34.38 o 
  -6  10   5       27.25       26.14      3.84 o 
  -5  10   5        3.61        9.11      6.12 o 
  -4  10   5      249.65      245.19     25.06 o 
  -3  10   5      284.68      353.40     23.26 o 
  -2  10   5       26.57       48.87      9.10 o 
  -1  10   5     1528.82     1567.96     52.75 o 
   0  10   5      904.93      870.44     33.58 o 
   1  10   5        5.41       19.71     26.53 o 
   2  10   5      470.76      462.58     11.55 o 
   3  10   5        1.08       24.87     22.72 o 
   4  10   5       28.40       61.59     14.20 o 
   5  10   5      155.90      161.68     18.67 o 
   6  10   5        3.51       10.35      7.29 o 
  -6  11   5       33.04       31.13     12.29 o 
  -5  11   5      171.39      183.34     12.47 o 
  -4  11   5      324.83      286.58     15.19 o 
  -3  11   5      458.80      431.84     16.05 o 
  -2  11   5       22.57       28.22     11.05 o 
  -1  11   5      215.98      272.47     27.20 o 
   0  11   5     1057.76     1026.16     16.69 o 
   1  11   5      169.92      180.08      9.38 o 
   2  11   5       53.65       64.97     14.83 o 
   3  11   5      379.57      352.15     12.80 o 
   4  11   5        3.41        6.25      4.65 o 
   5  11   5      103.86      102.23     20.84 o 
  -6  12   5       18.97       27.20     31.60 o 
  -5  12   5       44.66       55.98     29.92 o 
  -4  12   5       48.40       39.74      4.22 o 
  -3  12   5      219.26      251.76     20.67 o 
  -2  12   5        0.50       20.55     20.24 o 
  -1  12   5        2.31       15.50     23.80 o 
   0  12   5        3.74       12.79     16.83 o 
   1  12   5      550.41      501.51     26.75 o 
   2  12   5      253.70      290.28     16.71 o 
   3  12   5        4.12        4.71      9.33 o 
   4  12   5        6.35        9.50      7.94 o 
  -5  13   5      142.53      166.28     37.56 o 
  -4  13   5        6.73       24.40     15.20 o 
  -3  13   5       16.94       29.18      4.51 o 
  -2  13   5      138.61      222.55     31.42 o 
  -1  13   5      386.87      441.34     25.77 o 
   0  13   5        4.48        4.66      6.54 o 
   1  13   5      167.50      172.00     17.82 o 
   2  13   5      157.84      160.56     45.69 o 
   3  13   5      342.57      312.91     18.12 o 
   4  13   5      199.82      203.85     28.12 o 
  -4  14   5       28.06       54.27     15.48 o 
  -3  14   5      158.37      238.12     29.79 o 
  -2  14   5        0.76       20.99     37.62 o 
  -1  14   5        1.70       35.11     26.93 o 
   0  14   5        0.30        1.53      4.06 o 
   1  14   5      260.90      207.98      7.47 o 
   2  14   5        2.82        3.41      3.63 o 
   3  14   5      199.81      197.40     17.61 o 
  -3  15   5       42.68       45.66     30.91 o 
  -2  15   5        5.67       12.50      7.55 o 
  -1  15   5      113.70      117.16     25.14 o 
   0  15   5        2.30       10.47     14.86 o 
   1  15   5      127.80      117.21     15.43 o 
   2  15   5       81.55      105.78     47.34 o 
  -8   0   6        1.25       14.14     81.50 o 
  -7   0   6     1489.07     1595.46     55.42 o 
  -6   0   6     3361.64     3474.10     47.43 o 
  -5   0   6     1714.28     1646.83     19.48 o 
  -4   0   6     3049.62     2993.00    100.33 o 
  -3   0   6      758.62      781.37     14.46 o 
  -2   0   6    15193.98    14883.11     42.35 o 
  -1   0   6     2275.18     2305.74     54.56 o 
   0   0   6     3665.93     3718.20     66.20 o 
   1   0   6      187.34      220.55     29.54 o 
   2   0   6     6127.65     5854.50     72.51 o 
   3   0   6      997.61      974.59     26.30 o 
   4   0   6      106.83      121.69     16.76 o 
   5   0   6      799.44      980.15     76.23 o 
   6   0   6      180.27      199.77     58.69 o 
   7   0   6      203.60      228.29     28.41 o 
  -8   1   6      216.41      240.27     21.53 o 
  -7   1   6      849.26      786.85     20.23 o 
  -6   1   6      953.20      910.38     43.46 o 
  -5   1   6      349.92      494.82     28.79 o 
  -4   1   6     7998.18     7518.68    124.70 o 
  -3   1   6      327.94      306.80      3.92 o 
  -2   1   6     1789.94     1854.02     27.12 o 
  -1   1   6       22.38       44.19     10.65 o 
   0   1   6     7029.41     7457.75     94.97 o 
   1   1   6      616.57      768.55     31.09 o 
   2   1   6     2299.08     2304.79     64.62 o 
   3   1   6     1051.89      996.06     22.85 o 
   4   1   6     3000.94     2810.11     30.47 o 
   5   1   6     1525.24     1541.37     42.34 o 
   6   1   6       12.53       29.35     25.62 o 
   7   1   6      272.85      236.13     22.73 o 
  -9   2   6       94.92       96.30     49.00 o 
  -8   2   6      337.01      295.51      7.80 o 
  -7   2   6      314.99      280.23     26.01 o 
  -6   2   6     1144.59     1079.85     32.35 o 
  -5   2   6     2038.94     2071.60     29.01 o 
  -4   2   6     4769.27     4566.00     55.32 o 
  -3   2   6       12.88       19.93     21.27 o 
  -2   2   6     2392.05     2485.99     40.06 o 
  -1   2   6      344.21      345.35     10.91 o 
   0   2   6     2121.79     2067.29     77.74 o 
   1   2   6      634.99      623.04     22.78 o 
   2   2   6     9090.03     8723.66     77.84 o 
   3   2   6     4043.46     3904.89     41.10 o 
   4   2   6      939.82      993.28     24.87 o 
   5   2   6      768.05      800.86     31.16 o 
   6   2   6      162.26      210.48     46.69 o 
   7   2   6      250.32      244.05     11.27 o 
  -9   3   6      131.27      118.66     11.74 o 
  -8   3   6      200.10      231.07     26.34 o 
  -7   3   6      589.96      599.32     22.24 o 
  -6   3   6     2576.81     2565.43     25.14 o 
  -5   3   6     1090.19     1216.97     52.64 o 
  -4   3   6      821.35      872.29     52.40 o 
  -3   3   6     1654.39     1719.35     32.11 o 
  -2   3   6     8566.60     8472.14     37.71 o 
  -1   3   6     1929.89     1941.73     22.51 o 
   0   3   6     8818.16     9058.22     78.08 o 
   1   3   6     3922.78     3793.90     15.88 o 
   2   3   6     5240.59     4965.40     52.34 o 
   3   3   6     1769.80     1759.97     18.21 o 
   4   3   6      400.74      378.21     39.40 o 
   5   3   6      292.73      280.62     25.96 o 
   6   3   6       32.35       62.50     18.12 o 
   7   3   6       69.40       67.35     27.92 o 
  -8   4   6      336.37      365.26     15.03 o 
  -7   4   6      212.92      291.32     26.60 o 
  -6   4   6      188.93      194.64     19.78 o 
  -5   4   6      187.00      174.07      4.94 o 
  -4   4   6     5555.72     5353.44     48.50 o 
  -3   4   6      477.32      463.47     16.91 o 
  -2   4   6     2868.36     2859.57    168.94 o 
  -1   4   6        9.05       32.91     14.17 o 
   0   4   6    18809.54    17914.52     25.23 o 
   1   4   6     3866.72     3834.85     62.56 o 
   2   4   6     2322.53     2228.90     51.17 o 
   3   4   6      538.59      541.29     27.86 o 
   4   4   6     1245.42     1188.44     24.99 o 
   5   4   6      254.04      258.71     12.91 o 
   6   4   6        0.37        2.98      2.10 o 
   7   4   6      149.20      138.41      8.57 o 
  -8   5   6       44.88       63.81     20.32 o 
  -7   5   6      249.42      315.10     27.58 o 
  -6   5   6      755.11      728.74     17.69 o 
  -5   5   6      228.36      293.14     15.82 o 
  -4   5   6      836.50      994.14     35.50 o 
  -3   5   6       16.61       20.50      6.93 o 
  -2   5   6    24565.69    23489.47    159.44 o 
  -1   5   6      799.44      837.31     32.48 o 
   0   5   6     3921.78     3676.91    166.25 o 
   1   5   6        3.89        9.09     27.96 o 
   2   5   6     4681.56     4845.79     29.94 o 
   3   5   6      777.99      753.95     14.10 o 
   4   5   6       90.32       86.38     13.25 o 
   5   5   6      419.13      412.55     14.84 o 
   6   5   6       61.74       60.84      7.21 o 
   7   5   6      121.49      167.36     38.84 o 
  -8   6   6       43.66       63.28     19.17 o 
  -7   6   6      445.32      446.24     13.46 o 
  -6   6   6      411.53      436.88     19.36 o 
  -5   6   6      642.67      644.58     25.00 o 
  -4   6   6     5347.55     5033.53     36.88 o 
  -3   6   6        2.95        5.00      3.15 o 
  -2   6   6     5656.06     5268.02     25.49 o 
  -1   6   6      792.37      805.96     20.30 o 
   0   6   6    11987.17    11575.39    249.43 o 
   1   6   6     1190.27     1180.20     24.45 o 
   2   6   6      304.11      570.59     32.64 o 
   3   6   6      134.88      170.30     18.37 o 
   4   6   6      412.36      464.52     21.83 o 
   5   6   6      348.98      350.80     20.38 o 
   6   6   6        0.65        7.56     14.91 o 
   7   6   6       72.19       85.04     23.47 o 
  -8   7   6      172.11      178.92     11.35 o 
  -7   7   6      187.49      175.78     11.68 o 
  -6   7   6      647.72      621.17     21.20 o 
  -5   7   6      310.28      301.24     14.72 o 
  -4   7   6     2239.38     2262.55     48.28 o 
  -3   7   6      261.58      259.06     14.06 o 
  -2   7   6     3297.75     3159.66     46.22 o 
  -1   7   6       56.49       76.89     12.69 o 
   0   7   6     2916.17     2900.49     46.79 o 
   1   7   6     1146.86     1140.91     72.56 o 
   2   7   6     2665.28     2825.17     23.76 o 
   3   7   6      389.16      374.70     13.34 o 
   4   7   6      332.33      355.89     16.63 o 
   5   7   6      153.38      171.21     40.52 o 
   6   7   6        5.81       13.76     11.62 o 
  -8   8   6      297.56      293.70     21.61 o 
  -7   8   6       84.41       89.93     20.26 o 
  -6   8   6      926.16      908.80     15.11 o 
  -5   8   6      215.22      234.95     18.98 o 
  -4   8   6      502.75      466.55      9.45 o 
  -3   8   6      351.79      363.65     12.85 o 
  -2   8   6     4701.47     4430.63     43.61 o 
  -1   8   6       50.78       81.87     16.01 o 
   0   8   6     2298.99     2148.95     13.71 o 
   1   8   6      250.94      249.29     14.08 o 
   2   8   6     1650.78     1659.76     24.67 o 
   3   8   6      935.82     1060.42     26.84 o 
   4   8   6       45.12       55.02     12.94 o 
   5   8   6       90.72       95.52     17.63 o 
   6   8   6       48.87       49.49      9.61 o 
  -7   9   6      204.64      190.55     10.93 o 
  -6   9   6      252.51      234.77     21.86 o 
  -5   9   6      168.89      177.17     19.79 o 
  -4   9   6     2742.15     2678.83     67.70 o 
  -3   9   6       41.52       59.18     10.61 o 
  -2   9   6     2262.68     2173.81     34.30 o 
  -1   9   6        1.36       42.90     12.99 o 
   0   9   6     6002.26     5751.74     54.15 o 
   1   9   6     1127.40     1142.92     37.80 o 
   2   9   6        4.91       11.85      7.24 o 
   3   9   6       50.55       48.87      8.34 o 
   4   9   6      122.48      166.63     15.89 o 
   5   9   6      155.37      232.84     43.74 o 
   6   9   6      106.79      115.39     43.40 o 
  -7  10   6      197.35      195.91     26.31 o 
  -6  10   6      288.76      303.11     36.09 o 
  -5  10   6       31.12       49.64     13.75 o 
  -4  10   6      412.10      384.54     16.10 o 
  -3  10   6      192.50      254.82     24.07 o 
  -2  10   6     6260.50     5890.78     65.34 o 
  -1  10   6      315.45      345.59     14.48 o 
   0  10   6      684.91      662.14     31.15 o 
   1  10   6        2.75       13.88     19.89 o 
   2  10   6     1060.94     1179.13     39.63 o 
   3  10   6       20.10       28.62      9.60 o 
   4  10   6      279.93      305.97     20.70 o 
   5  10   6      298.72      290.05     12.87 o 
  -6  11   6       52.76       71.41     22.36 o 
  -5  11   6      268.19      303.31     18.39 o 
  -4  11   6     1396.47     1423.89     44.86 o 
  -3  11   6       82.58       89.44     14.98 o 
  -2  11   6      523.88      478.25     10.20 o 
  -1  11   6      107.03      113.05      9.28 o 
   0  11   6     2638.83     2830.61     41.23 o 
   1  11   6        7.10       12.42      7.58 o 
   2  11   6     1185.60     1203.88     77.95 o 
   3  11   6      332.15      336.83     29.45 o 
   4  11   6      162.18      185.42     21.47 o 
   5  11   6      257.74      245.19     22.78 o 
  -6  12   6      315.07      354.26     32.35 o 
  -5  12   6       44.50       47.03      7.44 o 
  -4  12   6      581.67      559.05     20.00 o 
  -3  12   6       34.12       36.84      4.58 o 
  -2  12   6      709.62      719.28     35.30 o 
  -1  12   6       38.43       85.65     15.96 o 
   0  12   6     1397.14     1319.47     12.92 o 
   1  12   6       47.79       55.51     12.92 o 
   2  12   6     1011.04      904.59     36.43 o 
   3  12   6      415.04      352.62      8.82 o 
   4  12   6       27.43       60.70     24.10 o 
  -5  13   6      119.92      138.18     17.75 o 
  -4  13   6      325.30      337.58     25.13 o 
  -3  13   6       33.83       35.40      7.54 o 
  -2  13   6      881.52      816.20     18.79 o 
  -1  13   6        4.44       22.23     34.45 o 
   0  13   6      414.83      419.69     28.25 o 
   1  13   6        5.17       23.94     10.36 o 
   2  13   6      740.55      790.57     41.80 o 
   3  13   6      233.25      251.47     18.31 o 
   4  13   6      112.60      108.64     30.38 o 
  -4  14   6      581.18      502.01     12.27 o 
  -3  14   6        5.05       13.33      9.97 o 
  -2  14   6      360.05      391.23     27.15 o 
  -1  14   6        0.88       10.37      6.82 o 
   0  14   6      731.90      765.55     28.39 o 
   1  14   6       92.46      114.94     16.56 o 
   2  14   6      100.93      126.59     36.50 o 
   3  14   6       10.65       22.72     16.49 o 
  -3  15   6        1.32        9.78      8.47 o 
  -2  15   6      776.11      777.93     40.48 o 
  -1  15   6       21.28       35.07     18.65 o 
   0  15   6      136.61      155.52     16.49 o 
   1  15   6        6.72       13.52      4.77 o 
  -8   1   7      136.76      144.46     12.80 o 
  -7   1   7      199.67      206.42      8.43 o 
  -6   1   7      217.74      258.17     26.73 o 
  -5   1   7      144.05      161.00     18.69 o 
  -4   1   7      637.98      665.30     12.85 o 
  -3   1   7        2.90       50.52     19.03 o 
  -2   1   7      883.40     1030.74     44.97 o 
  -1   1   7     1342.42     1484.53     31.13 o 
   0   1   7      310.76      292.04     15.57 o 
   1   1   7       58.69       97.02     19.20 o 
   2   1   7      121.75      132.51     15.42 o 
   3   1   7       14.89       25.05      9.05 o 
   4   1   7       56.19       59.18     11.51 o 
   5   1   7      501.70      523.75     20.90 o 
   6   1   7        1.33       21.14     20.37 o 
   7   1   7       12.75       15.10      4.66 o 
  -9   2   7        2.96        5.39     18.58 o 
  -8   2   7        4.45        9.48     16.42 o 
  -7   2   7      146.24      170.07     25.89 o 
  -6   2   7      235.60      237.45     14.08 o 
  -5   2   7      368.87      404.69     19.76 o 
  -4   2   7        5.49       33.10     19.16 o 
  -3   2   7      106.01      117.42      7.98 o 
  -2   2   7     2274.60     2262.76     60.50 o 
  -1   2   7      701.49      699.07     16.54 o 
   0   2   7      139.99      159.69     17.74 o 
   1   2   7        0.88       25.54     29.19 o 
   2   2   7      145.96      134.30      6.50 o 
   3   2   7     2298.90     2311.33     41.36 o 
   4   2   7       74.39       77.99     11.27 o 
   5   2   7      109.21      119.93      4.13 o 
   6   2   7        6.96        6.14      3.10 o 
   7   2   7        5.01       12.47     12.30 o 
  -9   3   7        2.79       12.69     62.27 o 
  -8   3   7       51.15       73.61     38.23 o 
  -7   3   7        4.84       25.54     15.05 o 
  -6   3   7       14.49       30.62     12.09 o 
  -5   3   7       27.36       32.97      6.92 o 
  -4   3   7      189.11      201.84     20.14 o 
  -3   3   7     3392.17     3197.59     99.44 o 
  -2   3   7      838.55      896.07     56.65 o 
  -1   3   7      231.49      230.30      7.94 o 
   0   3   7       18.70       77.19     21.29 o 
   1   3   7     1906.13     1875.70     28.97 o 
   2   3   7     1070.31     1166.79     20.09 o 
   3   3   7       21.47       72.33     15.12 o 
   4   3   7       12.80       21.03     15.03 o 
   5   3   7       26.32       29.81      9.27 o 
   6   3   7       19.16       36.47      9.00 o 
   7   3   7       57.12       69.91     11.87 o 
  -8   4   7       26.90       24.24      6.43 o 
  -7   4   7        0.60       10.47     11.09 o 
  -6   4   7        4.83        8.64      7.63 o 
  -5   4   7      276.72      290.01     17.40 o 
  -4   4   7     1094.50     1116.99     64.95 o 
  -3   4   7      296.19      329.80     15.75 o 
  -2   4   7      857.03      876.59     15.11 o 
  -1   4   7     1508.64     1461.58     21.77 o 
   0   4   7     2367.99     2316.72     13.86 o 
   1   4   7       78.41      137.27     13.08 o 
   2   4   7      129.26      133.55      4.74 o 
   3   4   7       58.83       66.26     10.61 o 
   4   4   7       80.85      122.82     16.23 o 
   5   4   7       13.10       33.03     30.54 o 
   6   4   7        1.98        9.06     20.57 o 
   7   4   7       26.03       33.35     42.66 o 
  -8   5   7        0.09        4.24     12.09 o 
  -7   5   7        1.66        4.88      8.37 o 
  -6   5   7        0.06        6.55     10.49 o 
  -5   5   7       19.52       19.24      3.74 o 
  -4   5   7       37.12       33.36      6.01 o 
  -3   5   7       26.46       77.89     14.48 o 
  -2   5   7      201.48      225.91     12.34 o 
  -1   5   7     3538.38     3562.23     26.60 o 
   0   5   7       87.77       82.24      7.07 o 
   1   5   7      862.32      849.65     13.31 o 
   2   5   7       28.55       29.42      5.09 o 
   3   5   7       42.71       49.45     18.05 o 
   4   5   7       14.19       17.17     17.44 o 
   5   5   7       10.80       16.59      2.87 o 
   6   5   7       31.67       41.57     12.39 o 
  -8   6   7       65.46       89.55     28.03 o 
  -7   6   7       29.48       53.93     23.05 o 
  -6   6   7       11.63       32.22     13.98 o 
  -5   6   7       63.54       68.66     19.76 o 
  -4   6   7      220.27      217.68     30.18 o 
  -3   6   7     1836.49     1893.07     12.93 o 
  -2   6   7      475.09      467.70     16.59 o 
  -1   6   7      208.72      225.53     13.83 o 
   0   6   7      256.27      280.49     16.09 o 
   1   6   7     1684.17     1708.59     53.51 o 
   2   6   7       20.71       17.18      8.48 o 
   3   6   7       99.88      111.62     18.48 o 
   4   6   7        2.60       10.73      3.31 o 
   5   6   7       31.98       36.48     12.10 o 
   6   6   7        1.11        4.81     23.26 o 
  -8   7   7        9.71       12.65     40.65 o 
  -7   7   7       16.34       18.59     13.07 o 
  -6   7   7      458.03      520.47     30.37 o 
  -5   7   7      985.48     1005.53     30.93 o 
  -4   7   7      463.14      444.20     20.53 o 
  -3   7   7      180.65      189.18      3.48 o 
  -2   7   7       59.06       60.24      7.02 o 
  -1   7   7     2415.63     2332.97     17.78 o 
   0   7   7      161.54      191.98     14.50 o 
   1   7   7       97.07      120.41      3.83 o 
   2   7   7        2.55       12.22      4.29 o 
   3   7   7      459.22      426.37     16.45 o 
   4   7   7        9.74       20.63      8.41 o 
   5   7   7       21.62       22.44      8.71 o 
   6   7   7       41.16       51.34     13.49 o 
  -8   8   7       23.56       28.00      5.08 o 
  -7   8   7       29.62       45.85     15.38 o 
  -6   8   7       85.76       89.90      4.96 o 
  -5   8   7      124.87      130.22     11.56 o 
  -4   8   7      282.04      321.46     23.74 o 
  -3   8   7     2147.64     2030.64     12.13 o 
  -2   8   7      228.21      249.96     25.86 o 
  -1   8   7       83.46      107.81     25.31 o 
   0   8   7      113.72      148.00     11.29 o 
   1   8   7     1557.15     1531.47     17.46 o 
   2   8   7        3.50       27.51     17.16 o 
   3   8   7        9.74       13.73      1.57 o 
   4   8   7      144.12      147.66      9.60 o 
   5   8   7        6.65        8.29     11.68 o 
   6   8   7       38.07       59.27     30.19 o 
  -7   9   7       26.78       44.48     20.58 o 
  -6   9   7      136.62      171.37     17.65 o 
  -5   9   7      115.46      123.20      8.11 o 
  -4   9   7      205.85      264.63     19.48 o 
  -3   9   7      129.51      130.44      9.50 o 
  -2   9   7      217.67      258.09     11.47 o 
  -1   9   7     1607.43     1567.87     15.51 o 
   0   9   7        9.05       13.75      4.17 o 
   1   9   7      160.45      160.24     16.33 o 
   2   9   7       19.08       29.59     13.02 o 
   3   9   7       30.38       51.37     12.12 o 
   4   9   7       28.62       34.96      8.62 o 
   5   9   7       25.30       53.72     36.71 o 
  -7  10   7      137.12      141.96     18.68 o 
  -6  10   7        1.82        7.10     10.82 o 
  -5  10   7      211.12      247.08     24.15 o 
  -4  10   7      122.25      155.94     13.71 o 
  -3  10   7       85.07       80.03      8.64 o 
  -2  10   7        1.16       26.52     28.97 o 
  -1  10   7      778.63      795.70     28.88 o 
   0  10   7       24.82       49.96     10.32 o 
   1  10   7       76.90      161.02     18.46 o 
   2  10   7       46.08       76.19     31.18 o 
   3  10   7        1.51       24.92     21.46 o 
   4  10   7      114.65      122.75      4.98 o 
   5  10   7       43.96       59.90     13.04 o 
  -6  11   7        3.32       12.85     35.40 o 
  -5  11   7        4.48       17.46     21.71 o 
  -4  11   7      233.80      260.14     22.96 o 
  -3  11   7      456.76      467.73     15.84 o 
  -2  11   7        0.40       12.12      4.57 o 
  -1  11   7      314.87      291.11     22.72 o 
   0  11   7      280.68      244.67     26.38 o 
   1  11   7      209.10      233.36     10.39 o 
   2  11   7        1.10        8.39     17.97 o 
   3  11   7        0.92        3.06      8.04 o 
   4  11   7        0.65        6.71     18.22 o 
   5  11   7      182.94      195.75     30.03 o 
  -6  12   7       76.81       71.16     38.81 o 
  -5  12   7      275.07      308.79     16.54 o 
  -4  12   7        4.06        5.53     18.82 o 
  -3  12   7       44.55       43.17      6.83 o 
  -2  12   7       39.13       47.77     12.01 o 
  -1  12   7      480.66      458.48     13.04 o 
   0  12   7        8.85        7.59      7.31 o 
   1  12   7       41.55       51.98     14.74 o 
   2  12   7       65.54       67.21     17.44 o 
   3  12   7      268.08      237.67     12.53 o 
   4  12   7       63.41       51.32      4.45 o 
  -5  13   7       87.93       81.02     11.84 o 
  -4  13   7       33.45       30.90      9.81 o 
  -3  13   7      463.80      422.11     10.46 o 
  -2  13   7        3.53       15.50      8.08 o 
  -1  13   7       24.16       22.01      9.53 o 
   0  13   7       51.19       57.08     14.27 o 
   1  13   7      450.43      399.27      9.35 o 
   2  13   7       69.20       75.71     12.66 o 
   3  13   7       26.63       23.46      9.04 o 
  -4  14   7       35.78       62.58     22.50 o 
  -3  14   7      202.66      162.91     31.89 o 
  -2  14   7       93.10      108.82     14.51 o 
  -1  14   7      493.21      533.15     36.36 o 
   0  14   7        0.34        5.90      7.14 o 
   1  14   7       48.69       40.21     12.16 o 
   2  14   7        7.54       19.42     14.84 o 
  -3  15   7      173.74      212.19     10.51 o 
  -2  15   7        2.68       10.28     25.87 o 
  -1  15   7      101.79      150.38     23.00 o 
   0  15   7        2.17        4.11     23.10 o 
   1  15   7       21.13       17.11      5.40 o 
  -9   0   8      262.60      276.39     87.74 o 
  -8   0   8      249.30      242.11     14.86 o 
  -7   0   8      355.17      357.30     15.34 o 
  -6   0   8     2608.45     2488.92    101.32 o 
  -5   0   8       28.14       53.94     42.60 o 
  -4   0   8    17926.72    17123.04     32.39 o 
  -3   0   8        6.65      106.98     41.92 o 
  -2   0   8     3276.41     3105.05    120.51 o 
  -1   0   8     1748.80     1872.63     45.21 o 
   0   0   8      293.66      454.90     49.36 o 
   1   0   8      177.52      265.39     53.48 o 
   2   0   8      204.84      216.74      9.28 o 
   3   0   8     1419.68     1515.94     44.47 o 
   4   0   8     1885.63     1784.03     44.06 o 
   5   0   8     1192.31     1110.31     51.88 o 
   6   0   8        1.92        5.59      8.04 o 
   7   0   8      490.92      455.48     29.76 o 
  -9   1   8       36.90       56.57     38.59 o 
  -8   1   8       57.86       67.34     47.62 o 
  -7   1   8      441.15      393.36      6.33 o 
  -6   1   8     3198.58     2940.15     50.22 o 
  -5   1   8     1350.45     1300.27      7.37 o 
  -4   1   8    10143.01     9410.03    288.45 o 
  -3   1   8       11.08       28.74      7.85 o 
  -2   1   8    10038.85     9908.58    110.84 o 
  -1   1   8      188.99      176.24     16.53 o 
   0   1   8      861.52      845.46     26.23 o 
   1   1   8      293.38      283.15      1.91 o 
   2   1   8     1091.25     1162.90     47.29 o 
   3   1   8     1754.51     1721.07     40.66 o 
   4   1   8       56.06      131.81     28.15 o 
   5   1   8     1207.75     1144.25     47.17 o 
   6   1   8      284.23      338.51     21.31 o 
   7   1   8      197.21      204.03     20.79 o 
  -9   2   8       72.78       80.96     23.38 o 
  -8   2   8      495.28      514.45     25.09 o 
  -7   2   8      171.59      228.22     22.12 o 
  -6   2   8     1214.88     1265.45     21.64 o 
  -5   2   8     1530.08     1660.83     27.98 o 
  -4   2   8     4340.49     4027.48     50.25 o 
  -3   2   8     1327.84     1398.48     16.56 o 
  -2   2   8    12708.73    12514.92    225.58 o 
  -1   2   8     4686.95     4656.28     75.48 o 
   0   2   8     2715.55     2694.76     61.67 o 
   1   2   8      717.19      789.66     40.66 o 
   2   2   8     1421.31     1481.38     42.73 o 
   3   2   8     1464.28     1393.53    105.43 o 
   4   2   8      650.62      627.68     22.66 o 
   5   2   8      954.59     1031.14     65.00 o 
   6   2   8        0.17        5.19     12.62 o 
   7   2   8       59.06       60.84     30.07 o 
  -9   3   8      243.95      286.48     45.20 o 
  -8   3   8      256.78      239.47     39.83 o 
  -7   3   8      202.61      254.13     26.10 o 
  -6   3   8     1054.34     1018.48     47.01 o 
  -5   3   8       56.72       75.78     14.50 o 
  -4   3   8     4662.98     4485.68     32.97 o 
  -3   3   8       14.91       66.96     27.55 o 
  -2   3   8     1229.36     1334.84     26.01 o 
  -1   3   8     1201.84     1212.14     23.41 o 
   0   3   8     8008.66     7845.80     70.84 o 
   1   3   8     3426.35     3334.97     47.62 o 
   2   3   8     3131.34     3239.49     31.28 o 
   3   3   8     1685.13     1617.08     35.44 o 
   4   3   8      563.03      550.32     16.94 o 
   5   3   8      273.36      250.01     24.89 o 
   6   3   8       21.40       29.68      7.33 o 
   7   3   8      174.11      165.03     12.69 o 
  -8   4   8       11.56       24.99     16.24 o 
  -7   4   8      409.01      359.52     14.72 o 
  -6   4   8     1431.41     1312.18     58.64 o 
  -5   4   8       44.29       46.27      7.58 o 
  -4   4   8     1596.53     1475.42     88.50 o 
  -3   4   8      657.88      693.44     16.91 o 
  -2   4   8    11355.89    10931.54     32.69 o 
  -1   4   8      106.67      125.11     23.06 o 
   0   4   8     4482.53     4313.46    236.20 o 
   1   4   8     1268.97     1314.67     20.02 o 
   2   4   8     2091.08     2226.56     25.78 o 
   3   4   8     2120.59     2066.97     45.77 o 
   4   4   8       19.02       34.99      7.56 o 
   5   4   8      375.62      395.90     19.64 o 
   6   4   8      173.58      156.79      7.31 o 
  -8   5   8      171.29      197.39     26.35 o 
  -7   5   8      144.45      134.25     19.06 o 
  -6   5   8      302.37      289.71     30.19 o 
  -5   5   8      532.81      570.68     24.03 o 
  -4   5   8     4001.91     3960.62     33.55 o 
  -3   5   8       48.12       46.21      1.03 o 
  -2   5   8     4721.60     4394.01    306.92 o 
  -1   5   8      111.34      157.70     21.20 o 
   0   5   8     7874.32     7337.57     12.49 o 
   1   5   8     1760.06     1823.66     45.13 o 
   2   5   8       18.20       52.43      8.94 o 
   3   5   8      854.86      953.88     31.35 o 
   4   5   8      689.61      773.32     40.25 o 
   5   5   8      665.16      607.49     32.54 o 
   6   5   8        4.43       21.06     42.80 o 
  -8   6   8       20.58       20.94      5.86 o 
  -7   6   8      143.32      204.26     23.53 o 
  -6   6   8      887.89      858.57     26.50 o 
  -5   6   8       18.70       29.59     15.76 o 
  -4   6   8     1381.06     1308.92     88.62 o 
  -3   6   8        0.90        9.80      4.71 o 
  -2   6   8     3288.43     3032.89     91.64 o 
  -1   6   8       80.22       84.91     23.99 o 
   0   6   8     1486.55     1356.88     30.24 o 
   1   6   8      770.21      854.41     69.85 o 
   2   6   8     3120.57     3125.55     28.37 o 
   3   6   8      896.30      829.40     35.57 o 
   4   6   8      190.35      180.58     10.91 o 
   5   6   8      441.52      389.20     21.97 o 
   6   6   8       89.39       85.14     12.34 o 
  -8   7   8      261.62      263.17     36.57 o 
  -7   7   8       48.79       50.72     10.36 o 
  -6   7   8      113.54      112.69     19.72 o 
  -5   7   8      109.10      183.15     34.33 o 
  -4   7   8     1189.35     1208.96     86.80 o 
  -3   7   8       23.50       38.06      8.11 o 
  -2   7   8     3325.78     3099.37     70.02 o 
  -1   7   8      941.82     1035.78     35.48 o 
   0   7   8     3814.70     3699.77     45.07 o 
   1   7   8     1440.66     1418.20     37.82 o 
   2   7   8     1237.23     1156.19     36.21 o 
   3   7   8      862.83      839.56     21.79 o 
   4   7   8      397.12      420.25     40.09 o 
   5   7   8      210.70      226.88     21.72 o 
   6   7   8        5.78       14.67      9.07 o 
  -8   8   8      439.66      401.86     14.98 o 
  -7   8   8       89.15      111.90      9.66 o 
  -6   8   8      597.33      576.12     40.49 o 
  -5   8   8       41.01       44.76      3.97 o 
  -4   8   8      363.22      408.40     20.78 o 
  -3   8   8        4.12        5.14      2.95 o 
  -2   8   8     1688.68     1581.83     43.10 o 
  -1   8   8      399.97      466.49     20.01 o 
   0   8   8     4495.84     4344.01     37.10 o 
   1   8   8     1895.02     1709.33     85.47 o 
   2   8   8     1118.36     1145.09     56.31 o 
   3   8   8      580.29      562.99     17.91 o 
   4   8   8      231.65      260.41     24.35 o 
   5   8   8      125.44      181.34     26.43 o 
  -7   9   8      359.66      397.00     24.55 o 
  -6   9   8     1472.03     1359.86    111.07 o 
  -5   9   8       54.78       71.10     20.99 o 
  -4   9   8      327.01      351.11     28.96 o 
  -3   9   8       17.75       21.15     10.74 o 
  -2   9   8     1287.08     1249.22     21.12 o 
  -1   9   8      234.87      255.52     22.38 o 
   0   9   8     1660.85     1654.53     74.50 o 
   1   9   8      358.89      372.91     20.45 o 
   2   9   8     1710.81     1705.90     62.10 o 
   3   9   8      578.93      549.78     25.23 o 
   4   9   8        5.05       15.90      7.38 o 
   5   9   8      137.01      142.18     21.65 o 
  -7  10   8      135.66      138.20     32.38 o 
  -6  10   8       49.36       98.95     20.15 o 
  -5  10   8      215.02      257.70     18.28 o 
  -4  10   8     2710.12     2762.03     32.38 o 
  -3  10   8      217.71      246.18     24.00 o 
  -2  10   8     1387.12     1285.12     43.22 o 
  -1  10   8       90.08       90.67      5.58 o 
   0  10   8     2235.90     2185.93     96.88 o 
   1  10   8      863.76      824.45     17.88 o 
   2  10   8       21.45       57.54     23.44 o 
   3  10   8      205.93      250.69     23.87 o 
   4  10   8      443.87      409.61     10.33 o 
   5  10   8      189.20      188.09     12.98 o 
  -6  11   8      173.83      185.05      9.39 o 
  -5  11   8       82.01       91.51     16.83 o 
  -4  11   8      486.59      466.74     28.00 o 
  -3  11   8       16.69       35.99     16.99 o 
  -2  11   8     3176.98     3117.24     30.81 o 
  -1  11   8      917.42      884.65     12.98 o 
   0  11   8      349.67      348.64     14.48 o 
   1  11   8      213.19      245.86     22.33 o 
   2  11   8     1104.20     1128.73     37.76 o 
   3  11   8      352.40      385.38     17.01 o 
   4  11   8       51.37       59.40     15.68 o 
  -6  12   8       58.03       83.08     21.02 o 
  -5  12   8      140.53      112.05      3.92 o 
  -4  12   8      464.77      493.10     18.17 o 
  -3  12   8      133.28      143.62      9.48 o 
  -2  12   8      252.09      259.48     17.68 o 
  -1  12   8      205.24      193.42     12.69 o 
   0  12   8     1720.13     1702.92     84.00 o 
   1  12   8      190.18      168.60     23.75 o 
   2  12   8      846.24      820.77     20.55 o 
   3  12   8      341.44      315.71     37.44 o 
   4  12   8       53.96       60.10      6.83 o 
  -5  13   8      111.74      141.94     25.04 o 
  -4  13   8      284.00      271.68     32.81 o 
  -3  13   8       10.25       44.59     32.29 o 
  -2  13   8      930.79      876.76     21.14 o 
  -1  13   8      336.63      312.86     14.20 o 
   0  13   8      659.36      680.72     22.52 o 
   1  13   8      381.71      341.20     49.11 o 
   2  13   8      294.51      296.41     12.91 o 
   3  13   8       70.61       76.99     19.55 o 
  -4  14   8      319.07      300.32     14.03 o 
  -3  14   8       10.80       13.59      4.84 o 
  -2  14   8      558.65      573.64     18.93 o 
  -1  14   8      152.61      152.17      8.54 o 
   0  14   8      230.96      255.51     28.09 o 
   1  14   8       84.02       77.03      3.48 o 
   2  14   8      296.17      347.42     40.86 o 
  -2  15   8      133.28      137.26     30.82 o 
  -1  15   8        6.90       11.43     10.93 o 
   0  15   8      315.21      312.46     33.87 o 
  -9   1   9       20.21       27.08     55.54 o 
  -8   1   9        2.80        5.81      4.04 o 
  -7   1   9       11.33       13.07      3.10 o 
  -6   1   9      123.89      103.25     22.96 o 
  -5   1   9      133.68      145.13     14.45 o 
  -4   1   9      171.54      163.84      3.76 o 
  -3   1   9     2743.91     2738.05     25.72 o 
  -2   1   9     2225.03     2439.33     23.94 o 
  -1   1   9       11.58       22.21      8.32 o 
   0   1   9        3.39       34.89     15.41 o 
   1   1   9     1269.33     1184.68     26.48 o 
   2   1   9      147.78      149.45     15.64 o 
   3   1   9      177.59      208.20     24.19 o 
   4   1   9        1.67        7.54      5.06 o 
   5   1   9       17.32       31.53      8.42 o 
   6   1   9        1.15        1.42      4.12 o 
  -9   2   9        5.91       15.65     17.51 o 
  -8   2   9       49.39       65.41     20.86 o 
  -7   2   9        9.57       21.29     13.26 o 
  -6   2   9       66.15       72.54     18.12 o 
  -5   2   9      141.94      151.57     17.29 o 
  -4   2   9      383.91      397.92     14.93 o 
  -3   2   9     2387.53     2554.87     25.86 o 
  -2   2   9     3771.17     3711.42     20.30 o 
  -1   2   9     2627.65     2650.14     67.68 o 
   0   2   9      777.74      795.37     13.73 o 
   1   2   9       72.53       73.09      2.75 o 
   2   2   9       50.90       51.40      9.54 o 
   3   2   9      172.11      169.59     11.72 o 
   4   2   9      236.56      238.68      7.29 o 
   5   2   9      265.54      343.98     19.47 o 
   6   2   9        1.73       15.19     33.99 o 
  -9   3   9       24.94       27.24      7.76 o 
  -8   3   9        4.00       13.24     15.22 o 
  -7   3   9      124.90      146.54     38.25 o 
  -6   3   9        4.00       20.89     12.87 o 
  -5   3   9      123.54      150.34     19.48 o 
  -4   3   9       15.92       22.87     15.82 o 
  -3   3   9       23.70       38.62     10.13 o 
  -2   3   9     1387.76     1683.59     30.35 o 
  -1   3   9      173.55      167.34      9.04 o 
   0   3   9     1304.18     1457.58     58.29 o 
   1   3   9      985.52     1020.31     30.14 o 
   2   3   9       97.14       81.63     15.79 o 
   3   3   9      600.04      654.43     25.50 o 
   4   3   9       46.77      159.76     29.19 o 
   5   3   9       14.13       14.04     11.48 o 
   6   3   9       17.52       31.87     15.27 o 
  -8   4   9       20.03       17.33      8.42 o 
  -7   4   9       72.28      188.20     44.53 o 
  -6   4   9       83.72       77.77      8.37 o 
  -5   4   9       65.52       99.23     23.69 o 
  -4   4   9       12.48       14.07      4.44 o 
  -3   4   9       98.76      109.33     12.71 o 
  -2   4   9      158.10      238.86     23.47 o 
  -1   4   9       23.53       29.46      8.74 o 
   0   4   9      388.00      406.43     17.90 o 
   1   4   9     1096.58     1100.31     20.88 o 
   2   4   9      270.02      268.38      6.08 o 
   3   4   9        6.34        4.96      4.94 o 
   4   4   9      162.14      214.87     14.66 o 
   5   4   9       22.66       25.05     12.23 o 
   6   4   9        0.15        3.80     15.49 o 
  -8   5   9      112.69      151.32     36.16 o 
  -7   5   9       62.41       51.50      3.37 o 
  -6   5   9      291.57      298.45     17.18 o 
  -5   5   9       38.72       54.54     11.02 o 
  -4   5   9       31.44       45.43      6.70 o 
  -3   5   9      260.11      265.81      2.34 o 
  -2   5   9      914.65      847.30     51.97 o 
  -1   5   9      187.68      197.15     15.83 o 
   0   5   9      330.91      324.95      9.43 o 
   1   5   9      156.91      134.79     13.81 o 
   2   5   9      621.31      568.48      5.49 o 
   3   5   9      134.75      168.86     26.22 o 
   4   5   9        5.84       10.29      5.95 o 
   5   5   9       17.86       20.49      3.83 o 
   6   5   9        9.21        9.12      7.82 o 
  -8   6   9       84.62       87.26     12.92 o 
  -7   6   9        1.62       12.30      8.23 o 
  -6   6   9      285.39      303.31     21.34 o 
  -5   6   9      445.67      443.92     13.07 o 
  -4   6   9        2.70       13.39      8.38 o 
  -3   6   9      356.69      426.02     27.42 o 
  -2   6   9        2.85        3.28      1.94 o 
  -1   6   9     1262.03     1169.26      8.56 o 
   0   6   9     1653.03     1672.96     46.77 o 
   1   6   9        1.43       23.74     25.83 o 
   2   6   9        1.59       15.59      5.16 o 
   3   6   9      386.95      397.81     10.40 o 
   4   6   9       25.90       22.86      3.76 o 
   5   6   9        9.84       16.69     11.10 o 
   6   6   9        6.20        9.99     11.41 o 
  -8   7   9       13.03       22.94     14.91 o 
  -7   7   9        7.07       32.70     32.82 o 
  -6   7   9      319.57      314.25     10.36 o 
  -5   7   9      131.26      145.27      8.52 o 
  -4   7   9      566.59      594.08     18.99 o 
  -3   7   9      907.02      908.22    119.59 o 
  -2   7   9      611.08      574.88     26.61 o 
  -1   7   9      304.76      330.42     13.88 o 
   0   7   9       18.95       22.45      2.17 o 
   1   7   9     2023.66     1997.55     28.28 o 
   2   7   9      438.65      475.70     20.42 o 
   3   7   9       22.86       44.68     30.08 o 
   4   7   9        4.51       15.46     10.73 o 
   5   7   9       61.73       58.33      5.98 o 
   6   7   9       26.95       24.45      9.45 o 
  -7   8   9       13.16       15.18      9.13 o 
  -6   8   9       24.05       32.49      8.59 o 
  -5   8   9       29.39       38.81     29.84 o 
  -4   8   9      242.89      236.68      7.88 o 
  -3   8   9       23.01       30.03     10.47 o 
  -2   8   9       81.50       75.02      8.31 o 
  -1   8   9     1397.72     1332.38     66.86 o 
   0   8   9     1218.99     1161.10     19.72 o 
   1   8   9      175.22      191.14      8.02 o 
   2   8   9        1.73       13.97      8.80 o 
   3   8   9      351.16      361.83     28.67 o 
   4   8   9       40.71       98.05     29.74 o 
   5   8   9        7.96       14.07      9.26 o 
  -7   9   9      233.41      232.99     19.28 o 
  -6   9   9       84.32      100.00     13.20 o 
  -5   9   9        0.95        8.18      6.80 o 
  -4   9   9        0.04       19.35     37.61 o 
  -3   9   9        3.71       25.59     32.93 o 
  -2   9   9      171.40      194.49     14.32 o 
  -1   9   9       98.29      102.70     12.93 o 
   0   9   9        9.21       14.54      3.51 o 
   1   9   9      627.98      682.28     30.39 o 
   2   9   9      268.66      298.01     18.62 o 
   3   9   9        3.05       14.58     10.51 o 
   4   9   9      141.06      186.63     25.71 o 
   5   9   9       28.01       38.15     15.57 o 
  -7  10   9      103.10       89.80     14.94 o 
  -6  10   9        8.53       12.71     13.02 o 
  -5  10   9       98.48       89.14     35.41 o 
  -4  10   9      171.11      249.95     28.16 o 
  -3  10   9        3.87       25.72     23.58 o 
  -2  10   9       76.94       97.03     20.20 o 
  -1  10   9       71.41       77.01     13.31 o 
   0  10   9       90.06      138.02     20.80 o 
   1  10   9      789.52      769.82     18.28 o 
   2  10   9      420.76      390.58     18.98 o 
   3  10   9       92.49      103.32     28.43 o 
   4  10   9        9.81       10.52      4.54 o 
  -6  11   9       16.64       18.68     17.31 o 
  -5  11   9      278.49      249.83     30.65 o 
  -4  11   9       22.69       21.81      9.43 o 
  -3  11   9        4.90        9.60      3.72 o 
  -2  11   9       96.10       97.51     18.52 o 
  -1  11   9      381.15      368.46     20.98 o 
   0  11   9      255.71      243.88      9.16 o 
   1  11   9      109.37      113.47     16.97 o 
   2  11   9       25.49       29.84      9.36 o 
   3  11   9      129.43      122.65     14.33 o 
   4  11   9        1.96       14.78     25.11 o 
  -6  12   9        3.42        2.52      3.46 o 
  -5  12   9       17.22       24.33     33.80 o 
  -4  12   9        0.33        7.32      6.44 o 
  -3  12   9      384.00      399.92     15.96 o 
  -2  12   9       67.52       93.24     11.73 o 
  -1  12   9      102.09      118.63      6.52 o 
   0  12   9        0.25       14.60     19.22 o 
   1  12   9      391.40      381.80     27.89 o 
   2  12   9       40.46       43.26     23.07 o 
   3  12   9       16.23       14.50      3.86 o 
  -5  13   9      160.04      201.20     17.92 o 
  -4  13   9        7.45       15.67     32.73 o 
  -3  13   9      176.19      170.18      7.02 o 
  -2  13   9      101.34      130.96     26.40 o 
  -1  13   9      500.10      441.98     16.46 o 
   0  13   9       16.74       22.42      8.11 o 
   1  13   9       24.63       24.52      9.70 o 
   2  13   9       77.63       85.85     12.31 o 
  -4  14   9       79.48       87.56     29.84 o 
  -3  14   9      450.52      417.07     14.27 o 
  -2  14   9        1.10        8.33     17.61 o 
  -1  14   9      125.41      149.20      9.88 o 
   0  14   9       35.91       42.36      8.29 o 
   1  14   9       27.61       41.97     19.82 o 
  -2  15   9        4.58        3.65      5.24 o 
  -1  15   9       75.90       68.29     19.75 o 
  -9   0  10      104.11      222.22    103.80 o 
  -8   0  10       51.35       36.92      0.96 o 
  -7   0  10      475.10      509.71     19.25 o 
  -6   0  10     1894.10     2099.12     46.69 o 
  -5   0  10       73.38      111.69     15.74 o 
  -4   0  10     3385.72     3196.91     40.61 o 
  -3   0  10      391.96      385.19      7.80 o 
  -2   0  10     8806.85     8401.88    129.38 o 
  -1   0  10       71.43      134.78     22.37 o 
   0   0  10      145.83      148.37     10.28 o 
   1   0  10      987.20      957.08      9.44 o 
   2   0  10     1266.42     1227.82     27.74 o 
   3   0  10     1412.88     1499.94     53.02 o 
   4   0  10       13.22        9.60      9.04 o 
   5   0  10      469.23      419.34     16.77 o 
   6   0  10       83.67      113.04     58.10 o 
  -9   1  10      300.63      310.61     33.33 o 
  -8   1  10      516.84      495.97     10.91 o 
  -7   1  10       62.71      114.24     22.92 o 
  -6   1  10      457.12      427.82     31.72 o 
  -5   1  10      301.74      309.09     22.14 o 
  -4   1  10     7153.40     6765.86     59.31 o 
  -3   1  10      201.96      241.22     14.40 o 
  -2   1  10     2935.29     2846.74     22.84 o 
  -1   1  10     2659.07     2641.51     16.77 o 
   0   1  10     1965.37     1926.31     64.14 o 
   1   1  10       10.98       72.45     24.39 o 
   2   1  10      263.94      326.90     32.11 o 
   3   1  10      383.14      397.17     16.97 o 
   4   1  10      449.39      441.43     12.94 o 
   5   1  10      715.12      718.52     33.18 o 
   6   1  10        0.84       22.92     34.54 o 
  -9   2  10      123.81      116.21     25.49 o 
  -8   2  10      151.93      188.32     18.34 o 
  -7   2  10      493.73      468.74     36.72 o 
  -6   2  10     1132.79     1244.11     73.36 o 
  -5   2  10       15.62       81.70     16.95 o 
  -4   2  10     2556.47     2617.55     43.25 o 
  -3   2  10      225.85      295.12     18.74 o 
  -2   2  10     8858.35     8531.05    129.28 o 
  -1   2  10      923.88      946.92     60.10 o 
   0   2  10     4775.83     4564.76     17.64 o 
   1   2  10     1231.81     1285.10     41.30 o 
   2   2  10      391.20      443.71     37.32 o 
   3   2  10       57.48      108.77     25.05 o 
   4   2  10      157.81      211.27     18.43 o 
   5   2  10      484.32      412.55      9.11 o 
   6   2  10        0.04        3.64     13.62 o 
  -9   3  10      152.30      168.10     33.61 o 
  -8   3  10       42.75       93.22     29.94 o 
  -7   3  10      377.89      397.70     21.31 o 
  -6   3  10      772.23      812.94     25.27 o 
  -5   3  10       86.37       99.44     12.07 o 
  -4   3  10     2634.48     2526.19     23.81 o 
  -3   3  10       10.97       39.21     20.93 o 
  -2   3  10    13959.95    13581.10    171.29 o 
  -1   3  10      527.39      540.30     21.74 o 
   0   3  10     4664.64     4701.15     32.19 o 
   1   3  10     1428.22     1384.16    100.42 o 
   2   3  10     1916.75     1821.73     62.07 o 
   3   3  10     1739.83     1785.43     24.42 o 
   4   3  10       24.54       36.89     10.19 o 
   5   3  10      159.76      182.88     12.64 o 
   6   3  10        8.11       11.48      9.48 o 
  -8   4  10       62.74       83.02     31.17 o 
  -7   4  10      168.22      177.18     18.79 o 
  -6   4  10      618.06      637.57     15.43 o 
  -5   4  10       86.13      162.88     17.89 o 
  -4   4  10     5728.21     5581.33     33.59 o 
  -3   4  10      367.42      408.15     23.61 o 
  -2   4  10     1059.03     1012.15     40.49 o 
  -1   4  10      442.68      460.39     19.91 o 
   0   4  10     9522.62     8989.30     66.00 o 
   1   4  10     1087.06      999.86     41.10 o 
   2   4  10      804.77      854.57     21.66 o 
   3   4  10     1072.16     1025.92     54.08 o 
   4   4  10      107.31      112.69     11.72 o 
   5   4  10      382.68      378.65     17.70 o 
   6   4  10        4.88        6.62     16.27 o 
  -8   5  10       14.37       25.37      5.72 o 
  -7   5  10      732.69      676.72     41.83 o 
  -6   5  10     1020.17     1108.83     39.61 o 
  -5   5  10        7.31        7.67      2.02 o 
  -4   5  10      551.94      542.12     26.84 o 
  -3   5  10       76.30       86.41     20.09 o 
  -2   5  10     8122.99     7722.33     59.14 o 
  -1   5  10      549.44      547.06    110.94 o 
   0   5  10     1191.82     1183.65     57.34 o 
   1   5  10     1276.61     1272.46     55.73 o 
   2   5  10     2017.70     1934.83     35.96 o 
   3   5  10      929.59     1102.62     34.21 o 
   4   5  10       94.68       90.33      9.77 o 
   5   5  10      369.47      350.60     23.50 o 
   6   5  10       32.86       39.68      6.83 o 
  -8   6  10      129.65      134.70      8.74 o 
  -7   6  10      176.47      207.09     31.39 o 
  -6   6  10       32.52       51.62     12.67 o 
  -5   6  10      689.17      722.34     26.01 o 
  -4   6  10     2476.39     2487.53     34.36 o 
  -3   6  10        0.13        7.71     31.22 o 
  -2   6  10     2298.03     2198.80     54.15 o 
  -1   6  10      485.29      502.65     19.24 o 
   0   6  10     4442.25     4198.00     69.23 o 
   1   6  10     1466.03     1466.05     60.89 o 
   2   6  10      388.66      389.38     19.61 o 
   3   6  10     1189.64     1136.49      9.42 o 
   4   6  10      193.64      232.32     16.43 o 
   5   6  10      298.73      266.72      9.82 o 
  -8   7  10      255.39      220.11     34.55 o 
  -7   7  10       45.51       73.49     13.49 o 
  -6   7  10      605.42      616.10     14.72 o 
  -5   7  10      143.72      164.23     17.24 o 
  -4   7  10      347.76      363.31     17.28 o 
  -3   7  10      287.81      280.54     23.02 o 
  -2   7  10     1311.77     1291.95     97.48 o 
  -1   7  10      492.73      515.47     12.53 o 
   0   7  10     1867.65     1801.46     18.53 o 
   1   7  10     1059.26     1006.74     63.86 o 
   2   7  10      751.79      754.92     18.80 o 
   3   7  10      451.11      437.40     10.00 o 
   4   7  10       58.56      117.51     20.94 o 
   5   7  10      297.72      279.59     19.97 o 
  -7   8  10      462.79      512.57     43.87 o 
  -6   8  10     1165.31     1278.03     57.40 o 
  -5   8  10       36.45       40.29      6.73 o 
  -4   8  10       10.55       23.64      7.06 o 
  -3   8  10       43.12       84.37     36.94 o 
  -2   8  10      747.17      850.03     42.31 o 
  -1   8  10        4.85       10.09      6.88 o 
   0   8  10      855.45      793.44     80.02 o 
   1   8  10      965.40     1046.59     28.73 o 
   2   8  10      800.53      798.83     19.77 o 
   3   8  10      756.02      678.51     12.75 o 
   4   8  10       31.46       36.18     18.25 o 
   5   8  10      218.84      225.28     22.02 o 
  -7   9  10      345.37      361.73     13.94 o 
  -6   9  10      368.23      376.58     22.10 o 
  -5   9  10      329.72      426.75     44.25 o 
  -4   9  10     1330.13     1428.32     71.72 o 
  -3   9  10      200.53      196.38     43.05 o 
  -2   9  10       75.65      156.96     23.55 o 
  -1   9  10        2.26       19.18     13.36 o 
   0   9  10     1693.15     1653.35     14.22 o 
   1   9  10      585.67      565.33     19.85 o 
   2   9  10      221.48      226.95     24.26 o 
   3   9  10     1178.25     1126.12     18.14 o 
   4   9  10       22.17       26.90      5.16 o 
   5   9  10      221.13      245.11     24.04 o 
  -7  10  10      182.35      151.37     38.61 o 
  -6  10  10      583.55      542.01     30.30 o 
  -5  10  10      181.59      195.21     30.32 o 
  -4  10  10      363.34      348.32     17.76 o 
  -3  10  10       21.95       65.06     31.71 o 
  -2  10  10     1077.00     1107.47     86.36 o 
  -1  10  10      840.48      887.59     69.12 o 
   0  10  10       73.25       81.39     15.18 o 
   1  10  10      223.57      212.80     18.53 o 
   2  10  10      440.12      489.99     22.86 o 
   3  10  10      484.77      436.46     30.75 o 
   4  10  10       49.39       83.95     50.65 o 
  -6  11  10      200.48      215.19     14.77 o 
  -5  11  10      187.76      215.94     28.27 o 
  -4  11  10      826.55      794.05     11.35 o 
  -3  11  10        0.06        3.06      4.04 o 
  -2  11  10      293.24      276.73     11.11 o 
  -1  11  10      198.29      240.82     22.54 o 
   0  11  10      477.71      476.22     19.80 o 
   1  11  10     1042.76     1047.20     38.61 o 
   2  11  10        5.88       36.52     20.06 o 
   3  11  10      124.66      139.72     17.55 o 
   4  11  10      184.33      197.64     24.45 o 
  -5  12  10      292.52      251.24      7.19 o 
  -4  12  10      405.30      401.60     24.32 o 
  -3  12  10       19.21       20.23     14.32 o 
  -2  12  10      998.78      969.06     18.65 o 
  -1  12  10      613.46      591.61     17.75 o 
   0  12  10      448.65      425.87     14.92 o 
   1  12  10      392.87      447.61     38.16 o 
   2  12  10      165.15      191.44     21.75 o 
   3  12  10      271.45      291.88     17.59 o 
  -5  13  10       63.01       79.97     25.78 o 
  -4  13  10      246.45      220.71     34.61 o 
  -3  13  10        0.95        9.19      9.32 o 
  -2  13  10      790.30      831.28     30.99 o 
  -1  13  10      239.37      249.80     36.01 o 
   0  13  10      197.09      238.63     25.40 o 
   1  13  10      259.58      229.38     27.00 o 
   2  13  10       76.71      101.62     32.99 o 
  -3  14  10       33.73       50.54     11.47 o 
  -2  14  10       91.25       87.74     20.89 o 
  -1  14  10       69.82       77.32     13.28 o 
   0  14  10      154.97      201.19     30.66 o 
   1  14  10       86.64      165.49     25.75 o 
  -9   1  11        3.52       19.54     17.01 o 
  -8   1  11        6.85       15.35     14.45 o 
  -7   1  11       36.73       54.43     17.85 o 
  -6   1  11       57.58       86.13     13.40 o 
  -5   1  11       40.33       38.73      7.43 o 
  -4   1  11       11.81       31.84     10.84 o 
  -3   1  11      699.92      762.80     20.37 o 
  -2   1  11       63.30      108.55      9.77 o 
  -1   1  11      313.38      325.56      9.86 o 
   0   1  11      234.63      238.82     79.23 o 
   1   1  11       24.97       55.86     11.94 o 
   2   1  11      119.90      130.54     12.99 o 
   3   1  11        0.19        7.67      4.79 o 
   4   1  11        0.26       11.52      7.59 o 
   5   1  11       10.05       22.33      8.16 o 
   6   1  11        6.36        8.86     14.47 o 
  -9   2  11      124.80      132.53     26.83 o 
  -8   2  11      374.71      456.39     46.59 o 
  -7   2  11       15.34       14.70      1.50 o 
  -6   2  11       21.75       35.90     28.26 o 
  -5   2  11       22.05       36.79     15.82 o 
  -4   2  11        8.84       30.82     22.07 o 
  -3   2  11      198.51      197.73      7.79 o 
  -2   2  11       14.28       26.35     21.80 o 
  -1   2  11      315.42      340.62     10.64 o 
   0   2  11      137.56      200.69     15.67 o 
   1   2  11      146.19      153.03     18.82 o 
   2   2  11      352.05      327.52     11.91 o 
   3   2  11      520.23      533.63     14.38 o 
   4   2  11       10.61       26.73     16.52 o 
   5   2  11        0.08        5.11     38.49 o 
   6   2  11       37.73       50.15     25.06 o 
  -8   3  11       63.62       71.71     11.93 o 
  -7   3  11       64.06       65.53     16.43 o 
  -6   3  11      182.15      192.61     27.88 o 
  -5   3  11        1.95       13.20     23.47 o 
  -4   3  11      379.23      327.24     27.49 o 
  -3   3  11      305.66      311.98     15.63 o 
  -2   3  11       86.38       88.05      6.06 o 
  -1   3  11       40.39       43.99      8.84 o 
   0   3  11      493.71      546.44     16.61 o 
   1   3  11       75.13       68.35      9.67 o 
   2   3  11       63.94       63.31      3.66 o 
   3   3  11       32.95       50.63     29.81 o 
   4   3  11       83.76      119.49     15.26 o 
   5   3  11      235.45      245.06     15.84 o 
   6   3  11       20.69       23.58     12.09 o 
  -8   4  11        0.86        3.28      3.87 o 
  -7   4  11       62.27       72.76      8.47 o 
  -6   4  11       90.03       82.40      5.44 o 
  -5   4  11      334.75      305.59      8.64 o 
  -4   4  11        1.01       22.67      9.13 o 
  -3   4  11      493.13      472.80     35.74 o 
  -2   4  11       62.69       63.40     12.15 o 
  -1   4  11       26.70       24.69      8.94 o 
   0   4  11        0.20        5.19      3.80 o 
   1   4  11      208.65      236.31     24.09 o 
   2   4  11      152.31      169.42     23.66 o 
   3   4  11       30.14       83.50     29.17 o 
   4   4  11        3.97       19.38     28.90 o 
   5   4  11        0.85        4.35     13.09 o 
   6   4  11       13.09       28.66     15.66 o 
  -8   5  11       38.41       54.72      9.93 o 
  -7   5  11      221.71      268.18     24.02 o 
  -6   5  11       53.53       76.79     20.53 o 
  -5   5  11       32.80       83.71     24.69 o 
  -4   5  11       27.61       22.79      6.03 o 
  -3   5  11       24.88       54.57     20.23 o 
  -2   5  11       91.84       98.64     16.63 o 
  -1   5  11       85.08       83.88      3.73 o 
   0   5  11       17.29       22.14      6.20 o 
   1   5  11       46.84       66.03      8.37 o 
   2   5  11       36.09       44.24      7.48 o 
   3   5  11       41.30       42.72      5.98 o 
   4   5  11      195.53      210.25     17.11 o 
   5   5  11        0.54        6.21      6.88 o 
  -8   6  11       15.41       16.09     11.65 o 
  -7   6  11      271.55      284.39     32.82 o 
  -6   6  11      259.43      259.41     11.82 o 
  -5   6  11      811.18      812.73     33.22 o 
  -4   6  11      723.31      668.30     35.08 o 
  -3   6  11      169.06      153.51      6.80 o 
  -2   6  11       41.27       83.44     17.18 o 
  -1   6  11      759.85      748.70     17.81 o 
   0   6  11      108.20      120.78     15.09 o 
   1   6  11      327.87      316.67     16.44 o 
   2   6  11      261.95      263.60     14.00 o 
   3   6  11       49.54       63.62     10.47 o 
   4   6  11       17.49       34.35     13.58 o 
   5   6  11       13.49       43.41     25.90 o 
  -8   7  11       18.09       27.97     17.44 o 
  -7   7  11       30.41       44.77     16.19 o 
  -6   7  11      349.38      322.48     33.99 o 
  -5   7  11      429.80      466.70     33.59 o 
  -4   7  11      414.43      383.82      4.28 o 
  -3   7  11      474.39      521.77     35.72 o 
  -2   7  11        0.39        8.86      9.91 o 
  -1   7  11      327.52      309.21      5.66 o 
   0   7  11      685.55      733.34     31.94 o 
   1   7  11      877.61      853.80      8.77 o 
   2   7  11       35.12       38.92     10.09 o 
   3   7  11      185.84      218.79     26.03 o 
   4   7  11       87.15       99.96     26.68 o 
   5   7  11        9.91       14.41     13.81 o 
  -7   8  11      144.74      121.17      4.29 o 
  -6   8  11        2.41       14.48     21.16 o 
  -5   8  11       25.52       35.13     29.74 o 
  -4   8  11      146.72      175.94     24.61 o 
  -3   8  11      603.80      598.38     20.52 o 
  -2   8  11      130.38      135.16     23.63 o 
  -1   8  11      199.68      178.30     31.05 o 
   0   8  11        5.79        7.97      9.77 o 
   1   8  11      162.84      179.11      6.73 o 
   2   8  11      346.62      315.61     37.69 o 
   3   8  11      101.81      101.18      7.04 o 
   4   8  11       58.82       57.96      5.38 o 
   5   8  11      173.57      166.33     12.62 o 
  -7   9  11       73.82       69.87      6.21 o 
  -6   9  11       18.55       18.81      3.28 o 
  -5   9  11      546.24      578.77     37.90 o 
  -4   9  11       38.53       59.10     19.36 o 
  -3   9  11       57.06       65.01      4.09 o 
  -2   9  11      403.99      377.89     16.26 o 
  -1   9  11      508.51      536.94     19.03 o 
   0   9  11        3.33        2.95      2.76 o 
   1   9  11      317.82      334.67     15.82 o 
   2   9  11      208.35      180.63      8.68 o 
   3   9  11       56.50       85.41     30.02 o 
   4   9  11       54.81       53.30     33.05 o 
  -6  10  11        0.32       11.95     26.76 o 
  -5  10  11      335.08      350.85     27.28 o 
  -4  10  11       88.56       87.65     13.39 o 
  -3  10  11      190.13      179.95     40.13 o 
  -2  10  11        7.64       20.67     11.52 o 
  -1  10  11       11.85       45.47     39.16 o 
   0  10  11      156.80      184.51     24.29 o 
   1  10  11      495.69      500.98     18.11 o 
   2  10  11       13.56       19.13     16.71 o 
   3  10  11      179.90      248.83     24.14 o 
   4  10  11       62.63       70.16     39.28 o 
  -6  11  11       91.05       90.87     21.88 o 
  -5  11  11       33.13       44.66     10.28 o 
  -4  11  11       38.30       62.28     29.51 o 
  -3  11  11      269.42      279.88     19.69 o 
  -2  11  11        4.13       71.47     23.15 o 
  -1  11  11      167.19      205.21     19.17 o 
   0  11  11      139.38      215.38     33.67 o 
   1  11  11      352.86      354.74     25.41 o 
   2  11  11       11.70       26.60     36.20 o 
   3  11  11       48.70       62.42     45.57 o 
  -5  12  11      308.86      332.08     18.20 o 
  -4  12  11      113.35      117.72     15.65 o 
  -3  12  11       70.69       95.22     16.57 o 
  -2  12  11       14.57       29.85     17.86 o 
  -1  12  11      562.45      534.74     24.52 o 
   0  12  11        1.53        8.96      9.05 o 
   1  12  11       58.51       70.89     31.02 o 
   2  12  11        0.78        0.85      2.37 o 
  -4  13  11        9.09       32.19     10.64 o 
  -3  13  11      501.38      488.41     28.75 o 
  -2  13  11       26.84       44.65     11.47 o 
  -1  13  11      134.27      144.61     28.07 o 
   0  13  11       39.21       63.65     45.54 o 
   1  13  11      167.26      153.70     11.60 o 
   2  13  11       40.54       32.61     11.46 o 
  -3  14  11      132.15      185.07     32.93 o 
  -2  14  11        0.12        1.46      4.04 o 
  -1  14  11      351.01      332.87     44.20 o 
   0  14  11       55.92       50.09      8.87 o 
  -9   0  12      395.90      367.24     43.39 o 
  -8   0  12      990.18      918.56      7.80 o 
  -7   0  12       41.89       72.73     50.64 o 
  -6   0  12      305.29      310.00     58.35 o 
  -5   0  12      541.68      666.44     82.78 o 
  -4   0  12     2212.92     2275.59     72.84 o 
  -3   0  12        4.41       12.67     25.40 o 
  -2   0  12      216.59      275.80     34.41 o 
  -1   0  12     1429.81     1446.36     33.10 o 
   0   0  12     2916.09     2892.75     20.93 o 
   1   0  12      771.13      696.75     59.45 o 
   2   0  12     1070.83     1213.23     29.41 o 
   3   0  12      428.51      410.76     22.51 o 
   4   0  12      389.41      392.00     18.93 o 
   5   0  12      624.88      560.66     52.22 o 
   6   0  12        0.03        4.58     45.94 o 
  -9   1  12      155.30      168.69     54.46 o 
  -8   1  12      163.58      179.01     12.40 o 
  -7   1  12      292.63      299.43     22.17 o 
  -6   1  12      780.74      856.81     18.28 o 
  -5   1  12      187.99      201.78     19.05 o 
  -4   1  12      350.26      334.24      8.09 o 
  -3   1  12      392.23      404.65     19.40 o 
  -2   1  12     6689.18     6211.76     60.29 o 
  -1   1  12      806.70      817.89     66.36 o 
   0   1  12     1158.33     1153.86     28.87 o 
   1   1  12     1580.38     1554.16     14.73 o 
   2   1  12      765.24      725.17     17.74 o 
   3   1  12      888.74      936.95     31.46 o 
   4   1  12      178.69      231.82     25.50 o 
   5   1  12      400.62      369.43     22.38 o 
  -8   2  12      382.00      425.26     31.67 o 
  -7   2  12      428.80      458.03     20.98 o 
  -6   2  12      224.70      354.01     38.23 o 
  -5   2  12      781.88      753.86      8.38 o 
  -4   2  12     3346.76     3256.38     60.78 o 
  -3   2  12       21.45       24.41     18.50 o 
  -2   2  12     4416.79     4130.50     45.85 o 
  -1   2  12      594.34      607.61     33.08 o 
   0   2  12     2317.95     2164.09     84.01 o 
   1   2  12     1604.13     1492.47     17.10 o 
   2   2  12      130.20      123.87      4.07 o 
   3   2  12      905.24      902.43     18.51 o 
   4   2  12       91.20       81.65     18.25 o 
   5   2  12      147.67      153.03     16.39 o 
  -8   3  12      391.71      374.35     11.03 o 
  -7   3  12      704.84      647.13     26.35 o 
  -6   3  12     2849.25     2797.51     68.36 o 
  -5   3  12      284.22      290.80     10.69 o 
  -4   3  12     3832.66     3733.64     56.92 o 
  -3   3  12      382.04      379.09     15.76 o 
  -2   3  12     1062.84     1128.59     23.82 o 
  -1   3  12     1239.88     1192.33     43.83 o 
   0   3  12     2629.24     2530.83     60.07 o 
   1   3  12     1233.96     1149.89     50.06 o 
   2   3  12      460.98      445.07     26.99 o 
   3   3  12      158.53      148.49     20.32 o 
   4   3  12        4.89       16.46     11.38 o 
   5   3  12      195.00      210.86     10.43 o 
  -8   4  12      314.21      329.30     29.66 o 
  -7   4  12      112.31       93.50     43.45 o 
  -6   4  12     2854.30     2602.71     51.96 o 
  -5   4  12       59.06       61.46     13.72 o 
  -4   4  12     2996.26     2818.94     43.26 o 
  -3   4  12        0.09        2.34      9.05 o 
  -2   4  12     5469.07     5259.32     36.06 o 
  -1   4  12     1273.17     1155.46     80.34 o 
   0   4  12      696.28      654.10     59.88 o 
   1   4  12      308.56      311.61     19.52 o 
   2   4  12     1348.17     1373.62     42.92 o 
   3   4  12      832.38      799.27     15.59 o 
   4   4  12       17.09       24.62     16.10 o 
   5   4  12      124.19      146.92     27.00 o 
  -8   5  12      506.02      469.95     24.58 o 
  -7   5  12      172.83      184.32     29.55 o 
  -6   5  12      904.20      806.90     43.87 o 
  -5   5  12        3.27        4.93      4.10 o 
  -4   5  12     5941.99     5633.98     19.21 o 
  -3   5  12      335.76      313.48     28.36 o 
  -2   5  12     2683.14     2587.02     26.32 o 
  -1   5  12       28.69       34.72      5.75 o 
   0   5  12     3200.33     3031.94     16.22 o 
   1   5  12      807.78      773.84     38.95 o 
   2   5  12        2.64       12.56     12.75 o 
   3   5  12      527.94      507.18     13.54 o 
   4   5  12       69.36      107.95      8.24 o 
   5   5  12      175.08      149.84     17.54 o 
  -8   6  12      222.08      198.90      4.72 o 
  -7   6  12      224.58      206.19     19.82 o 
  -6   6  12     2123.68     2164.19     36.40 o 
  -5   6  12       48.40       57.14     21.13 o 
  -4   6  12     1900.36     1883.33     65.72 o 
  -3   6  12        7.37       37.20     19.20 o 
  -2   6  12     3198.91     3129.99     26.97 o 
  -1   6  12      492.86      501.61      8.58 o 
   0   6  12      268.22      232.38      7.53 o 
   1   6  12      213.36      238.39     16.40 o 
   2   6  12      416.09      388.71      9.31 o 
   3   6  12      335.33      297.60     31.68 o 
   4   6  12        0.28        4.33     13.23 o 
   5   6  12      194.51      214.75     17.79 o 
  -8   7  12      344.56      320.63     33.58 o 
  -7   7  12      165.49      197.60     43.02 o 
  -6   7  12      928.57      920.25     73.12 o 
  -5   7  12      444.94      403.98     22.85 o 
  -4   7  12      965.37     1143.41     51.65 o 
  -3   7  12      474.19      495.15     23.81 o 
  -2   7  12      748.39      790.96     27.19 o 
  -1   7  12      232.69      283.40     19.53 o 
   0   7  12     1364.66     1435.41     48.70 o 
   1   7  12     1187.48     1172.63     16.70 o 
   2   7  12      234.91      254.65     14.45 o 
   3   7  12      459.58      448.87     20.34 o 
   4   7  12       14.36       18.00     15.77 o 
   5   7  12      113.97       97.92     38.37 o 
  -7   8  12      495.42      438.68     56.64 o 
  -6   8  12      688.02      630.24     17.60 o 
  -5   8  12      198.99      202.54     15.59 o 
  -4   8  12      706.81      792.85     34.05 o 
  -3   8  12        0.31        7.36     18.52 o 
  -2   8  12       60.71       64.20      8.38 o 
  -1   8  12      239.39      219.57     15.67 o 
   0   8  12     1574.08     1524.78     13.66 o 
   1   8  12      932.21      930.18     21.85 o 
   2   8  12      256.18      300.37     19.68 o 
   3   8  12      852.92      779.36      8.62 o 
   4   8  12        5.80        4.54      2.30 o 
  -7   9  12      198.49      184.02     15.59 o 
  -6   9  12      812.98      786.57     42.91 o 
  -5   9  12       63.43       60.32     10.85 o 
  -4   9  12      568.86      567.52     24.80 o 
  -3   9  12        0.27       20.91      9.00 o 
  -2   9  12      546.90      543.65     22.84 o 
  -1   9  12       71.13       92.02     19.75 o 
   0   9  12        8.61       21.59     27.40 o 
   1   9  12        9.93       15.29      6.45 o 
   2   9  12      794.31      754.81     26.84 o 
   3   9  12     1055.79     1129.03     43.99 o 
   4   9  12       41.50       59.84     35.41 o 
  -6  10  12      263.66      272.44     28.69 o 
  -5  10  12      130.66      132.93     11.91 o 
  -4  10  12     1048.19     1181.84     29.69 o 
  -3  10  12      103.97      113.79     15.19 o 
  -2  10  12      323.56      291.04     28.04 o 
  -1  10  12       51.02       52.45     38.99 o 
   0  10  12      445.16      457.53     28.36 o 
   1  10  12      596.25      591.06     30.54 o 
   2  10  12       31.09       44.52     13.63 o 
   3  10  12      111.16      106.58     20.00 o 
  -6  11  12      376.86      328.53     23.81 o 
  -5  11  12      155.33      162.43     16.47 o 
  -4  11  12      556.72      517.43      8.57 o 
  -3  11  12       36.26       35.41      6.30 o 
  -2  11  12     1099.21     1008.68     19.38 o 
  -1  11  12      156.38      200.15     32.77 o 
   0  11  12      243.60      280.40     32.70 o 
   1  11  12      291.97      322.63     23.27 o 
   2  11  12       66.66       73.76      7.84 o 
   3  11  12      135.01      140.76     23.98 o 
  -5  12  12       16.83       31.62     19.86 o 
  -4  12  12      711.06      670.97     31.68 o 
  -3  12  12        0.07        3.01     27.06 o 
  -2  12  12      836.88      877.63     24.09 o 
  -1  12  12       75.23       80.60     18.15 o 
   0  12  12      276.10      248.28     27.04 o 
   1  12  12      149.95      215.29     56.35 o 
   2  12  12        5.75        9.68     23.42 o 
  -4  13  12      722.56      625.37     27.59 o 
  -3  13  12        5.03        4.93      2.56 o 
  -2  13  12      627.46      597.44     16.71 o 
  -1  13  12       67.03       86.15     30.88 o 
   0  13  12      211.49      260.21     28.00 o 
   1  13  12      218.02      248.50     19.74 o 
  -2  14  12      503.15      493.46     20.23 o 
  -1  14  12      131.80      137.40     17.38 o 
  -8   1  13        0.21        9.14     15.21 o 
  -7   1  13        9.76       21.36     25.88 o 
  -6   1  13       66.00       89.48     23.75 o 
  -5   1  13        0.48        6.79     12.62 o 
  -4   1  13       13.96       29.36     27.67 o 
  -3   1  13      412.78      408.88     19.92 o 
  -2   1  13      869.46      900.31     20.60 o 
  -1   1  13      827.53      810.16     14.91 o 
   0   1  13      394.71      389.96      3.24 o 
   1   1  13        3.84        8.90      6.27 o 
   2   1  13        0.00        5.18      6.16 o 
   3   1  13      123.61      121.62      4.82 o 
   4   1  13       58.08       56.21     14.66 o 
   5   1  13        2.73       12.03      4.96 o 
  -8   2  13       26.91       29.24      7.40 o 
  -7   2  13      148.76      137.30     11.69 o 
  -6   2  13       75.37       95.43     19.77 o 
  -5   2  13      549.44      604.31     18.80 o 
  -4   2  13     1561.22     1463.54     30.60 o 
  -3   2  13     1470.09     1488.87     22.49 o 
  -2   2  13      295.65      370.10     22.18 o 
  -1   2  13       98.53      119.22     19.54 o 
   0   2  13      163.02      177.75      9.64 o 
   1   2  13      454.59      449.97     27.56 o 
   2   2  13       62.85       77.78     22.85 o 
   3   2  13       52.25       62.57      6.27 o 
   4   2  13       35.94       37.59     10.35 o 
   5   2  13        5.76        7.52      3.89 o 
  -8   3  13      305.68      298.09     23.74 o 
  -7   3  13      152.03      175.25     28.17 o 
  -6   3  13       99.78      154.05     20.77 o 
  -5   3  13      602.10      576.95     30.21 o 
  -4   3  13      198.96      214.67     18.58 o 
  -3   3  13       22.73       67.93     22.59 o 
  -2   3  13      405.71      377.25     13.13 o 
  -1   3  13     1639.92     1650.52     81.13 o 
   0   3  13       83.99       77.61      2.34 o 
   1   3  13       16.15       18.96      2.02 o 
   2   3  13        2.11        2.96      5.17 o 
   3   3  13        5.42       14.14      5.03 o 
   4   3  13        3.56        6.22      0.71 o 
   5   3  13        2.47        2.71      3.30 o 
  -8   4  13       13.91       15.93      9.97 o 
  -7   4  13       11.35       14.68     28.10 o 
  -6   4  13      112.03      109.51      5.17 o 
  -5   4  13        3.17       19.77     31.39 o 
  -4   4  13       87.14       99.51     24.44 o 
  -3   4  13     1384.44     1567.02     33.92 o 
  -2   4  13      233.04      272.91     31.39 o 
  -1   4  13       11.86       37.32     15.18 o 
   0   4  13      120.53      215.78     17.10 o 
   1   4  13        8.19       30.96     15.02 o 
   2   4  13        2.54       41.04     16.02 o 
   3   4  13        0.08        5.81      5.20 o 
   4   4  13       79.95      100.30     13.00 o 
   5   4  13       14.76       31.16     23.03 o 
  -8   5  13        2.64        6.89     32.67 o 
  -7   5  13        1.22       12.78     15.26 o 
  -6   5  13        9.40       22.75     15.23 o 
  -5   5  13      130.15      131.36     18.48 o 
  -4   5  13        1.74       12.65     11.42 o 
  -3   5  13      221.33      232.98     24.00 o 
  -2   5  13       13.11       15.99      7.92 o 
  -1   5  13        0.43       17.40      8.06 o 
   0   5  13      228.92      224.19     16.38 o 
   1   5  13        4.12       10.50     10.63 o 
   2   5  13      101.31      125.81     13.89 o 
   3   5  13        0.20       15.68      7.91 o 
   4   5  13        4.20       34.63     20.08 o 
   5   5  13        0.31        3.10     11.81 o 
  -8   6  13       73.70       94.26     35.72 o 
  -7   6  13       93.71       88.69      7.27 o 
  -6   6  13       31.11       46.98     23.25 o 
  -5   6  13       23.85       30.56      6.45 o 
  -4   6  13       16.67       23.91     14.34 o 
  -3   6  13      214.49      234.25     16.54 o 
  -2   6  13      594.81      647.45     28.86 o 
  -1   6  13       86.48       73.89      8.96 o 
   0   6  13      392.63      379.25     20.81 o 
   1   6  13       10.18       39.19     19.55 o 
   2   6  13       20.52       24.47      4.71 o 
   3   6  13      119.32      120.09      8.71 o 
   4   6  13       31.00       26.96      2.65 o 
  -7   7  13      167.03      144.78      9.31 o 
  -6   7  13        0.10        5.79      6.74 o 
  -5   7  13       42.21       58.25      7.02 o 
  -4   7  13       56.42       65.43     10.82 o 
  -3   7  13      124.56      162.38     16.34 o 
  -2   7  13      342.20      351.21     21.86 o 
  -1   7  13       81.41       81.22      5.59 o 
   0   7  13      313.75      322.37     16.50 o 
   1   7  13      131.60      130.99      6.74 o 
   2   7  13       56.59       50.71      4.35 o 
   3   7  13        3.17        4.52      4.07 o 
   4   7  13        0.15        2.20      7.11 o 
  -7   8  13        0.38        6.15     25.47 o 
  -6   8  13        0.05       13.59     21.45 o 
  -5   8  13      320.77      321.69     16.39 o 
  -4   8  13       28.22       54.53     17.45 o 
  -3   8  13       54.67       50.78     25.47 o 
  -2   8  13        8.35       20.67     13.66 o 
  -1   8  13      636.12      605.45     41.64 o 
   0   8  13      403.19      395.60     23.04 o 
   1   8  13       40.61       48.83      2.59 o 
   2   8  13      117.45      148.68     22.99 o 
   3   8  13        5.96       13.24      7.43 o 
   4   8  13        0.66        6.73      4.76 o 
  -7   9  13       22.41       54.58     29.98 o 
  -6   9  13        6.40       19.28     20.47 o 
  -5   9  13      324.24      406.64     43.18 o 
  -4   9  13      138.98      139.38      5.62 o 
  -3   9  13      187.27      197.13     19.72 o 
  -2   9  13       26.76       84.30     17.61 o 
  -1   9  13        1.77        3.59      3.15 o 
   0   9  13      118.96      148.95     10.81 o 
   1   9  13      517.99      512.99     21.02 o 
   2   9  13      186.03      199.42     26.39 o 
   3   9  13        8.76        9.43     12.21 o 
  -6  10  13       10.05       13.53      7.56 o 
  -5  10  13       46.01       47.53      7.07 o 
  -4  10  13       22.71       37.88     19.89 o 
  -3  10  13      104.03      148.76     21.01 o 
  -2  10  13       13.93       40.12     18.52 o 
  -1  10  13       54.77       63.36     15.63 o 
   0  10  13       32.74       34.28     10.62 o 
   1  10  13      352.17      348.61     15.45 o 
   2  10  13       26.44       32.08      5.67 o 
   3  10  13      212.46      196.10     23.42 o 
  -6  11  13       27.69       26.17      3.95 o 
  -5  11  13      187.30      218.32     22.10 o 
  -4  11  13       25.68       30.96     14.44 o 
  -3  11  13       33.58       49.58     12.51 o 
  -2  11  13        1.90        7.52     14.72 o 
  -1  11  13      570.54      538.13     16.69 o 
   0  11  13        6.05       12.74     20.12 o 
   1  11  13       58.27       61.83      8.14 o 
   2  11  13        0.75       13.95     25.55 o 
  -5  12  13       11.94       22.71      9.07 o 
  -4  12  13        0.01        0.10      7.95 o 
  -3  12  13      375.69      360.63     32.57 o 
  -2  12  13       48.37       68.50     22.35 o 
  -1  12  13       20.52       23.45      8.58 o 
   0  12  13        0.67        8.46     22.84 o 
   1  12  13      309.86      338.85     27.26 o 
  -3  13  13        6.39        7.52      8.93 o 
  -2  13  13        1.75       19.81     18.51 o 
  -1  13  13      327.06      321.22     17.57 o 
   0  13  13       91.54      125.06     13.01 o 
  -8   0  14       82.77      166.20     36.92 o 
  -7   0  14      142.12      233.02     48.94 o 
  -6   0  14     1303.88     1252.88    167.72 o 
  -5   0  14      379.54      363.44     20.64 o 
  -4   0  14      145.35      238.19     37.97 o 
  -3   0  14      296.00      397.73     37.79 o 
  -2   0  14     8094.35     7765.61     92.89 o 
  -1   0  14      290.30      399.02     46.91 o 
   0   0  14     3832.28     3727.27     37.67 o 
   1   0  14     2941.33     2965.07     50.93 o 
   2   0  14     1661.93     1718.50     31.73 o 
   3   0  14     1074.16     1101.81     63.09 o 
   4   0  14        0.96       16.66     56.44 o 
   5   0  14      269.53      245.08     43.83 o 
  -8   1  14      434.52      439.23     30.49 o 
  -7   1  14        5.00        9.59      8.35 o 
  -6   1  14      185.58      194.68     14.07 o 
  -5   1  14      126.61      136.06     14.65 o 
  -4   1  14     3353.55     3297.61     78.00 o 
  -3   1  14      176.79      200.61     11.29 o 
  -2   1  14     3678.51     3603.14     29.28 o 
  -1   1  14     1276.12     1177.99     15.92 o 
   0   1  14     4606.29     4269.22     26.96 o 
   1   1  14     1581.38     1499.86     88.69 o 
   2   1  14      175.94      191.04     23.77 o 
   3   1  14      758.58      660.57      4.81 o 
   4   1  14      195.62      218.90     31.91 o 
   5   1  14      148.03      215.64     31.31 o 
  -8   2  14       78.24      121.61     26.58 o 
  -7   2  14      140.47      213.82     34.54 o 
  -6   2  14      874.71      940.73     21.12 o 
  -5   2  14       15.60       15.25      3.30 o 
  -4   2  14     2666.14     2499.37     85.57 o 
  -3   2  14      226.69      295.21     22.31 o 
  -2   2  14     5169.35     4920.63     53.89 o 
  -1   2  14     2198.86     2212.90     21.45 o 
   0   2  14     1270.79     1335.72     59.48 o 
   1   2  14     1085.73     1077.90     20.61 o 
   2   2  14      557.25      569.43     21.30 o 
   3   2  14      221.09      261.42     26.05 o 
   4   2  14       30.45       42.96     10.48 o 
   5   2  14       60.13       50.86      7.47 o 
  -8   3  14      256.09      318.47     26.48 o 
  -7   3  14      172.12      156.80     14.97 o 
  -6   3  14      907.09     1035.93     26.67 o 
  -5   3  14       20.82       23.95      4.09 o 
  -4   3  14     3002.90     2967.62     73.95 o 
  -3   3  14      747.57      726.76     15.94 o 
  -2   3  14     2945.46     2818.03     56.31 o 
  -1   3  14      546.71      560.82     50.57 o 
   0   3  14     1316.06     1393.63     90.22 o 
   1   3  14      265.53      252.78     29.41 o 
   2   3  14      734.12      734.85     26.44 o 
   3   3  14      220.76      201.88     12.79 o 
   4   3  14       20.15       26.54     19.59 o 
   5   3  14      122.56      114.09     10.50 o 
  -8   4  14      956.05      826.37     14.74 o 
  -7   4  14       20.43       29.30     23.55 o 
  -6   4  14     2213.78     2177.06     29.71 o 
  -5   4  14       54.92       74.16      8.19 o 
  -4   4  14     3043.11     2871.71     29.85 o 
  -3   4  14      438.69      412.58     20.68 o 
  -2   4  14     1642.20     1597.77     25.88 o 
  -1   4  14      171.39      178.63     10.34 o 
   0   4  14     1456.04     1431.48     16.04 o 
   1   4  14       20.89      120.96     20.57 o 
   2   4  14       66.64       65.48      3.38 o 
   3   4  14      142.67      130.84     10.25 o 
   4   4  14       45.10       51.33      8.83 o 
  -8   5  14      410.06      387.12     24.43 o 
  -7   5  14        1.16        5.13      7.39 o 
  -6   5  14     3502.61     3389.23     47.71 o 
  -5   5  14      296.77      332.18     21.93 o 
  -4   5  14     3090.25     3011.22     29.13 o 
  -3   5  14        0.73       23.86     11.83 o 
  -2   5  14     1987.42     2067.58     44.56 o 
  -1   5  14        4.43       26.86     15.89 o 
   0   5  14        8.19        8.13      2.39 o 
   1   5  14      196.13      162.05     10.66 o 
   2   5  14      334.45      382.56     30.27 o 
   3   5  14      291.36      247.59     25.97 o 
   4   5  14       15.33       18.49      2.86 o 
  -8   6  14      345.63      282.90     41.58 o 
  -7   6  14        2.07        6.82     18.19 o 
  -6   6  14     1104.53     1269.46     47.51 o 
  -5   6  14        5.94       19.94     10.26 o 
  -4   6  14     3167.23     2988.63     59.92 o 
  -3   6  14       32.30      126.40     24.47 o 
  -2   6  14      843.45      804.12     20.98 o 
  -1   6  14       25.66       29.29      5.15 o 
   0   6  14     1068.22     1017.42     60.34 o 
   1   6  14      420.63      377.49     25.67 o 
   2   6  14       26.01       29.55      4.83 o 
   3   6  14      274.07      289.51     28.93 o 
   4   6  14       32.66       65.93     36.60 o 
  -7   7  14      223.53      219.72     13.56 o 
  -6   7  14      776.11      783.27     40.01 o 
  -5   7  14       10.42       12.73      7.91 o 
  -4   7  14     1019.49     1262.55     31.59 o 
  -3   7  14      560.08      568.50     10.11 o 
  -2   7  14     2044.77     1948.31     77.43 o 
  -1   7  14      560.61      524.80      7.48 o 
   0   7  14     1095.89     1093.77     85.33 o 
   1   7  14      234.55      270.71     18.92 o 
   2   7  14      107.71      100.90     24.19 o 
   3   7  14      249.69      220.60     17.89 o 
   4   7  14        4.28        7.21     20.41 o 
  -7   8  14      149.47      128.69     12.90 o 
  -6   8  14      406.48      410.82     26.79 o 
  -5   8  14        6.00        6.98      3.92 o 
  -4   8  14     1557.00     1394.32     41.27 o 
  -3   8  14      375.35      424.81     23.54 o 
  -2   8  14      944.83      889.06     65.75 o 
  -1   8  14      376.79      392.16     20.26 o 
   0   8  14      530.57      471.29     34.40 o 
   1   8  14      265.36      240.94     14.62 o 
   2   8  14     1008.34      900.10     31.76 o 
   3   8  14      492.33      483.13     20.93 o 
  -6   9  14      312.88      299.94     42.08 o 
  -5   9  14        1.68        6.39     18.57 o 
  -4   9  14     1138.16     1202.76     85.06 o 
  -3   9  14        5.28       42.31     28.61 o 
  -2   9  14      659.84      655.23     22.99 o 
  -1   9  14      112.13      110.90     29.82 o 
   0   9  14     1031.18      952.18     49.33 o 
   1   9  14      434.44      399.17     10.71 o 
   2   9  14      227.18      210.96     35.93 o 
   3   9  14      398.35      414.34     13.90 o 
  -6  10  14      464.96      408.15     39.36 o 
  -5  10  14        0.20       10.68     32.24 o 
  -4  10  14      583.11      552.28     15.06 o 
  -3  10  14        1.86       33.50     30.29 o 
  -2  10  14     1614.27     1499.73    126.76 o 
  -1  10  14      210.86      190.03      7.91 o 
   0  10  14      194.87      184.82     17.75 o 
   1  10  14      318.03      285.07     17.80 o 
   2  10  14      115.48      172.08     43.35 o 
  -5  11  14        7.82       42.88     40.01 o 
  -4  11  14      951.83      862.99     17.60 o 
  -3  11  14       22.12       45.82     22.35 o 
  -2  11  14      548.12      507.09     20.01 o 
  -1  11  14      138.06      146.99     12.20 o 
   0  11  14      420.50      394.29     18.94 o 
   1  11  14      277.17      314.43     27.77 o 
   2  11  14        4.49       32.79     31.42 o 
  -4  12  14      428.67      423.02     16.97 o 
  -3  12  14        4.35        6.15     14.92 o 
  -2  12  14      558.60      502.77     29.53 o 
  -1  12  14       86.04       85.36     10.27 o 
   0  12  14      228.89      219.61     12.24 o 
   1  12  14      158.26      230.09     25.82 o 
  -3  13  14        0.55        5.75      4.77 o 
  -2  13  14      475.16      512.47     57.81 o 
  -1  13  14       94.90       79.69      8.96 o 
  -8   1  15       19.32       36.36     13.53 o 
  -7   1  15       94.09       80.34     21.51 o 
  -6   1  15        1.80        5.78      5.43 o 
  -5   1  15        0.00        3.83      7.49 o 
  -4   1  15      126.76      217.03     26.80 o 
  -3   1  15       19.95       20.79      4.00 o 
  -2   1  15      201.83      189.32      8.72 o 
  -1   1  15       84.74       94.75     17.57 o 
   0   1  15        0.12       38.00      9.79 o 
   1   1  15      420.67      443.58     12.92 o 
   2   1  15      212.57      194.37      7.28 o 
   3   1  15      193.31      188.88     12.21 o 
   4   1  15        0.03        2.23     18.12 o 
  -8   2  15       24.81       23.07      3.84 o 
  -7   2  15       24.99       27.90     30.65 o 
  -6   2  15        0.24       29.90     24.99 o 
  -5   2  15       71.01       59.44     10.48 o 
  -4   2  15        7.30       35.44     18.75 o 
  -3   2  15       18.10       46.15     20.10 o 
  -2   2  15     1106.22     1278.20     29.59 o 
  -1   2  15     1294.42     1235.73     21.84 o 
   0   2  15       29.62       77.51     40.37 o 
   1   2  15      151.69      153.44      7.21 o 
   2   2  15       31.83       27.40      4.56 o 
   3   2  15       40.29      129.34     23.70 o 
   4   2  15       23.10       38.89     22.14 o 
  -8   3  15        4.44        4.06     16.61 o 
  -7   3  15      144.94      129.03      8.75 o 
  -6   3  15       53.65       68.14     16.80 o 
  -5   3  15       17.67       34.53      8.03 o 
  -4   3  15     1192.95     1072.92     36.30 o 
  -3   3  15     1632.82     1661.24     61.91 o 
  -2   3  15        0.56        1.93      2.87 o 
  -1   3  15        0.35        3.78      7.65 o 
   0   3  15       27.76       44.50     14.52 o 
   1   3  15        9.34       18.34      6.52 o 
   2   3  15       78.06      123.02     14.90 o 
   3   3  15      318.43      314.57     26.66 o 
   4   3  15      104.45      113.27     18.81 o 
  -8   4  15       87.34       77.55     25.16 o 
  -7   4  15       15.24       30.05      7.93 o 
  -6   4  15      149.62      153.76     15.46 o 
  -5   4  15      962.35      957.25     39.42 o 
  -4   4  15      362.04      405.59     22.92 o 
  -3   4  15      107.08      113.41     12.75 o 
  -2   4  15      326.58      338.08     16.36 o 
  -1   4  15       24.46       29.39      4.61 o 
   0   4  15      251.04      253.16     39.09 o 
   1   4  15      169.10      185.79     13.34 o 
   2   4  15      166.46      193.69     17.56 o 
   3   4  15        2.20       20.22     14.73 o 
   4   4  15        6.47       13.94      9.56 o 
  -8   5  15        0.72        8.83     29.12 o 
  -7   5  15      136.84      169.69     12.08 o 
  -6   5  15      218.11      201.20     16.19 o 
  -5   5  15        7.38       26.90     30.23 o 
  -4   5  15        5.32       19.77     18.63 o 
  -3   5  15       82.46       79.53     22.85 o 
  -2   5  15       38.64       43.60      9.55 o 
  -1   5  15        3.60       13.43      4.43 o 
   0   5  15       32.01       53.55     31.97 o 
   1   5  15        0.72       31.53     25.52 o 
   2   5  15        2.63        5.20      2.88 o 
   3   5  15       84.71       94.08      8.62 o 
   4   5  15        2.87       10.92     14.31 o 
  -7   6  15       95.27      105.38     19.38 o 
  -6   6  15       35.78       56.21     13.36 o 
  -5   6  15       21.08       50.26     41.37 o 
  -4   6  15      397.09      376.68     16.92 o 
  -3   6  15        1.22        8.30     10.17 o 
  -2   6  15      151.75      151.52     21.77 o 
  -1   6  15      244.76      196.80     18.33 o 
   0   6  15      100.12       89.05      8.56 o 
   1   6  15      287.09      384.23     39.11 o 
   2   6  15        2.20        4.60     11.48 o 
   3   6  15        6.23       15.72     22.11 o 
   4   6  15        3.68       19.44     14.23 o 
  -7   7  15        0.77        8.75     25.74 o 
  -6   7  15       34.33       41.75     24.66 o 
  -5   7  15       77.44       90.11     17.74 o 
  -4   7  15      122.57      126.95     14.56 o 
  -3   7  15        5.81        6.46      3.88 o 
  -2   7  15        2.07       14.68     12.62 o 
  -1   7  15      306.43      293.11     33.65 o 
   0   7  15      115.40      124.46      8.71 o 
   1   7  15        0.39        4.54      4.61 o 
   2   7  15        1.30        4.96      5.25 o 
   3   7  15       80.49       65.19      3.25 o 
  -7   8  15       95.06       88.20      8.58 o 
  -6   8  15       12.51       19.25      4.96 o 
  -5   8  15      150.18      149.98     23.07 o 
  -4   8  15        1.04       75.95     35.49 o 
  -3   8  15      121.71      104.22     11.59 o 
  -2   8  15        1.35       31.65     28.26 o 
  -1   8  15      147.16      154.99     47.66 o 
   0   8  15        4.18        7.14      6.79 o 
   1   8  15       96.70      118.43     37.50 o 
   2   8  15       51.36       48.62     11.01 o 
   3   8  15       22.36       28.51     19.40 o 
  -6   9  15       41.94       50.24     15.43 o 
  -5   9  15      229.59      259.10     23.52 o 
  -4   9  15       29.61       37.94     15.33 o 
  -3   9  15       74.68       59.86     13.24 o 
  -2   9  15       53.26       48.68      1.19 o 
  -1   9  15        2.03        6.58     11.41 o 
   0   9  15       20.62       36.85     11.58 o 
   1   9  15        1.75       17.21     21.28 o 
   2   9  15       10.96       13.56      5.78 o 
  -6  10  15      110.30      134.95     28.96 o 
  -5  10  15      249.94      231.98     14.65 o 
  -4  10  15        0.02        2.08      3.90 o 
  -3  10  15       96.93       83.83     11.84 o 
  -2  10  15       29.17       31.88      7.90 o 
  -1  10  15       76.81       74.39     27.74 o 
   0  10  15       25.45       28.96     14.31 o 
   1  10  15        6.18       14.63     28.81 o 
   2  10  15       25.39       36.72     30.42 o 
  -5  11  15       92.44       93.55     13.82 o 
  -4  11  15       49.87       52.14      6.09 o 
  -3  11  15      184.49      245.56     20.35 o 
  -2  11  15       17.36       34.92     18.50 o 
  -1  11  15        1.33        3.61      3.08 o 
   0  11  15        2.07        3.90     14.55 o 
   1  11  15       63.51       58.75      5.95 o 
  -4  12  15        3.31       18.22      8.69 o 
  -3  12  15       40.66       40.19     10.68 o 
  -2  12  15        7.54       13.97      8.49 o 
  -1  12  15      107.99      124.69     27.32 o 
   0  12  15       59.50       73.20     19.38 o 
  -8   0  16      476.15      463.68     47.24 o 
  -7   0  16      171.71      204.87     65.03 o 
  -6   0  16      317.95      327.23     39.45 o 
  -5   0  16        0.36        1.52      5.00 o 
  -4   0  16     2530.93     2695.15     45.08 o 
  -3   0  16     1781.87     1922.31     44.28 o 
  -2   0  16      228.54      235.09     13.94 o 
  -1   0  16      697.14      699.25     34.92 o 
   0   0  16     3431.09     3390.01     69.76 o 
   1   0  16     2554.17     2559.08     37.20 o 
   2   0  16      109.26      132.11     27.19 o 
   3   0  16     1029.60      960.05     16.15 o 
   4   0  16        0.18        3.12     14.28 o 
  -8   1  16      200.30      183.56     21.06 o 
  -7   1  16      120.78      174.18     21.11 o 
  -6   1  16     1396.55     1359.64     38.43 o 
  -5   1  16      147.66      164.31     19.72 o 
  -4   1  16       36.73      144.97     19.91 o 
  -3   1  16       18.98       58.86     25.07 o 
  -2   1  16     3072.10     2949.00     91.90 o 
  -1   1  16     2215.94     2137.84     25.21 o 
   0   1  16     1086.54     1093.46     23.19 o 
   1   1  16     2133.25     1953.43     17.36 o 
   2   1  16      484.00      493.52     18.24 o 
   3   1  16      427.80      448.71     20.45 o 
   4   1  16        0.08        4.92      4.72 o 
  -8   2  16      322.01      350.33     18.67 o 
  -7   2  16       24.70       40.53     26.79 o 
  -6   2  16      195.94      226.78     12.05 o 
  -5   2  16       83.21       67.38      8.84 o 
  -4   2  16     1555.54     1700.24     73.06 o 
  -3   2  16      423.42      409.54     12.94 o 
  -2   2  16     1280.28     1301.77     57.34 o 
  -1   2  16     1924.83     1890.31     39.65 o 
   0   2  16      884.77     1003.42     63.46 o 
   1   2  16     1035.97     1080.28     37.52 o 
   2   2  16      176.04      204.34     14.79 o 
   3   2  16      127.32      118.98      4.77 o 
   4   2  16       27.20       35.26      8.20 o 
  -8   3  16      285.72      285.29     22.21 o 
  -7   3  16      246.77      296.78     19.96 o 
  -6   3  16      294.50      328.25     19.01 o 
  -5   3  16       27.25       19.25     43.75 o 
  -4   3  16     1663.32     1595.81     95.14 o 
  -3   3  16      814.64      996.96     21.21 o 
  -2   3  16     1111.26     1309.32     21.16 o 
  -1   3  16     1192.41     1205.24     24.51 o 
   0   3  16      254.55      268.24     12.63 o 
   1   3  16      215.73      229.35     16.40 o 
   2   3  16       16.57       39.56     16.23 o 
   3   3  16      245.96      299.86     31.75 o 
   4   3  16       23.50       23.91     11.31 o 
  -8   4  16      262.33      317.90     38.63 o 
  -7   4  16      114.05      165.99     26.16 o 
  -6   4  16     1091.02     1039.02     55.01 o 
  -5   4  16        4.70       26.10     16.89 o 
  -4   4  16       90.68      116.32     24.98 o 
  -3   4  16       76.31       90.84      9.94 o 
  -2   4  16      530.65      508.56      8.40 o 
  -1   4  16      196.53      239.45     14.20 o 
   0   4  16      148.17      159.80     11.78 o 
   1   4  16      471.02      426.88     20.81 o 
   2   4  16      199.52      274.63     17.97 o 
   3   4  16      528.35      476.62     28.65 o 
   4   4  16        6.62       27.26     26.19 o 
  -7   5  16       42.35       79.68     43.97 o 
  -6   5  16      490.40      487.51     19.42 o 
  -5   5  16        1.97       29.67     38.39 o 
  -4   5  16      824.25      894.93     40.40 o 
  -3   5  16       10.44       16.81      6.66 o 
  -2   5  16       20.34       36.22      9.68 o 
  -1   5  16      155.94      167.16     23.38 o 
   0   5  16      443.69      457.54     15.35 o 
   1   5  16      922.87      864.29     74.01 o 
   2   5  16      168.09      176.08     10.70 o 
   3   5  16      488.59      466.81     23.42 o 
  -7   6  16      201.86      192.00     29.97 o 
  -6   6  16      890.59      847.67     42.91 o 
  -5   6  16       12.25       22.54      4.55 o 
  -4   6  16      754.16      665.25     28.73 o 
  -3   6  16      333.91      348.30     18.25 o 
  -2   6  16      767.82      793.88     50.79 o 
  -1   6  16      686.68      642.05     24.74 o 
   0   6  16       79.66      147.63     15.79 o 
   1   6  16      364.68      402.29     23.06 o 
   2   6  16      165.49      208.21     16.55 o 
   3   6  16      307.55      278.67     35.49 o 
  -7   7  16       43.02       40.71      6.52 o 
  -6   7  16      250.28      322.62     36.42 o 
  -5   7  16        0.14        3.69     19.82 o 
  -4   7  16     1259.89     1213.80     29.83 o 
  -3   7  16      541.93      492.44     10.60 o 
  -2   7  16     1305.11     1401.38     57.80 o 
  -1   7  16      568.57      576.47     16.94 o 
   0   7  16      572.89      561.01     10.51 o 
   1   7  16      175.80      242.61     39.41 o 
   2   7  16       46.92       52.31     22.60 o 
   3   7  16      160.26      153.57     25.80 o 
  -6   8  16      198.68      215.61     17.10 o 
  -5   8  16       39.68       34.06      6.12 o 
  -4   8  16     1498.22     1637.30     27.58 o 
  -3   8  16      327.07      313.92     13.91 o 
  -2   8  16     1234.39     1164.54     44.87 o 
  -1   8  16      526.80      492.17     33.00 o 
   0   8  16      447.48      438.04     19.77 o 
   1   8  16      230.12      229.01     20.78 o 
   2   8  16      151.19      154.26     18.65 o 
  -6   9  16      592.23      556.27     13.01 o 
  -5   9  16        6.43       18.55     10.14 o 
  -4   9  16      825.60      761.52     38.32 o 
  -3   9  16      301.42      319.89     19.58 o 
  -2   9  16     1061.34     1063.91     22.00 o 
  -1   9  16      550.28      513.39     24.52 o 
   0   9  16      249.06      225.30     12.55 o 
   1   9  16      341.38      380.89     33.29 o 
   2   9  16      125.29      153.62     21.22 o 
  -5  10  16        3.45        7.85     21.35 o 
  -4  10  16      728.07      721.24     67.26 o 
  -3  10  16      101.90      136.92     18.00 o 
  -2  10  16      417.34      424.15     30.21 o 
  -1  10  16      222.79      206.32     31.53 o 
   0  10  16      520.44      512.47     33.37 o 
   1  10  16      374.53      371.05     20.69 o 
  -4  11  16      339.74      369.10     19.05 o 
  -3  11  16       43.20       35.69     22.31 o 
  -2  11  16      536.68      507.25     14.26 o 
  -1  11  16      127.75      137.10     15.12 o 
   0  11  16       53.13       57.53     32.09 o 
  -3  12  16       18.73       20.58     18.29 o 
  -2  12  16      206.10      226.41     25.45 o 
  -8   1  17       10.06       11.67      7.89 o 
  -7   1  17       10.14       17.62      6.75 o 
  -6   1  17       10.72       30.97     22.93 o 
  -5   1  17      153.55      175.37     11.57 o 
  -4   1  17      183.11      197.68     11.20 o 
  -3   1  17      204.05      236.01     15.52 o 
  -2   1  17        4.73       26.21      9.19 o 
  -1   1  17        2.19        9.40     20.21 o 
   0   1  17       83.32       92.98     54.19 o 
   1   1  17        6.38       19.45      7.88 o 
   2   1  17       70.00       68.19      6.42 o 
   3   1  17        7.77        9.04      9.25 o 
  -8   2  17       74.86      146.53     30.98 o 
  -7   2  17      111.93      105.93      9.97 o 
  -6   2  17       50.61       41.93      8.02 o 
  -5   2  17       68.97       65.41      6.78 o 
  -4   2  17        1.18        7.19      6.36 o 
  -3   2  17      118.99      120.25      7.10 o 
  -2   2  17       37.22       39.61      2.93 o 
  -1   2  17        8.26       32.08     41.07 o 
   0   2  17       28.15       26.16      3.55 o 
   1   2  17       46.10       62.03     27.79 o 
   2   2  17      151.07      202.24     19.68 o 
   3   2  17      354.70      329.25      9.79 o 
  -8   3  17        0.19        0.39      4.62 o 
  -7   3  17        3.19        4.24      4.17 o 
  -6   3  17        0.09        1.54      6.25 o 
  -5   3  17      157.37      170.48     13.00 o 
  -4   3  17       31.26       21.28      1.65 o 
  -3   3  17        0.69       19.36     12.20 o 
  -2   3  17        1.24        3.74      4.05 o 
  -1   3  17      266.53      247.97     23.08 o 
   0   3  17      212.26      222.62     21.05 o 
   1   3  17      342.98      381.09     17.53 o 
   2   3  17       27.15       32.54      8.72 o 
   3   3  17       13.05       18.03     17.52 o 
  -7   4  17       54.26       70.69     20.27 o 
  -6   4  17       84.45       73.02      7.53 o 
  -5   4  17        1.30        6.59     16.25 o 
  -4   4  17        0.12        2.21      9.75 o 
  -3   4  17      347.93      374.20     19.29 o 
  -2   4  17      259.13      243.69     16.91 o 
  -1   4  17       35.38       53.15     15.65 o 
   0   4  17       17.76       33.35     19.68 o 
   1   4  17       44.28       59.20     13.70 o 
   2   4  17        1.52        9.55     20.76 o 
   3   4  17        8.56       19.06      8.52 o 
  -7   5  17       20.09       43.89     24.78 o 
  -6   5  17      107.46      127.68     15.94 o 
  -5   5  17       13.13       45.41     19.86 o 
  -4   5  17      151.76      157.11     25.33 o 
  -3   5  17       14.91       13.49     32.34 o 
  -2   5  17       52.47       53.32      5.83 o 
  -1   5  17      729.57      714.85     39.72 o 
   0   5  17        1.26        6.55      5.23 o 
   1   5  17      165.37      161.33     25.26 o 
   2   5  17        4.03       11.95     26.26 o 
   3   5  17        1.67        3.66      3.67 o 
  -7   6  17        0.22        5.38     20.80 o 
  -6   6  17      148.07      139.53     18.09 o 
  -5   6  17      100.19      111.46     13.44 o 
  -4   6  17      175.37      192.45     27.96 o 
  -3   6  17      188.52      217.05     21.37 o 
  -2   6  17       12.45       20.54     35.15 o 
  -1   6  17      474.19      434.18     15.01 o 
   0   6  17      239.05      243.29     11.56 o 
   1   6  17      109.82      128.09     29.77 o 
   2   6  17        1.12       17.71     11.84 o 
   3   6  17       41.44       43.12     22.76 o 
  -7   7  17       31.81       37.70     36.47 o 
  -6   7  17       99.90      109.87     16.46 o 
  -5   7  17       76.26       94.48     31.41 o 
  -4   7  17      153.18      145.60      5.65 o 
  -3   7  17      402.62      410.69     38.97 o 
  -2   7  17        0.64       15.32     11.97 o 
  -1   7  17       70.76       64.19     10.45 o 
   0   7  17       78.12       97.07     17.11 o 
   1   7  17      317.00      332.38     29.31 o 
   2   7  17       11.78       14.41      2.53 o 
  -6   8  17        0.01        1.22      2.31 o 
  -5   8  17      128.31      168.01     16.41 o 
  -4   8  17        0.46        8.90     28.26 o 
  -3   8  17      172.43      177.72     20.61 o 
  -2   8  17       44.18       40.39     10.56 o 
  -1   8  17      404.89      444.76     36.14 o 
   0   8  17        7.80       25.59     13.15 o 
   1   8  17       14.31       16.89     15.24 o 
   2   8  17        4.11        5.41      3.98 o 
  -5   9  17      146.39      203.16     36.31 o 
  -4   9  17        6.64       15.27     15.75 o 
  -3   9  17      240.67      231.44     30.45 o 
  -2   9  17       27.58       46.67     34.02 o 
  -1   9  17       31.72       47.17     15.12 o 
   0   9  17       33.76       32.71     17.03 o 
   1   9  17       16.78       20.58     20.63 o 
  -5  10  17      125.74      209.43     44.52 o 
  -4  10  17        0.37        3.24     15.72 o 
  -3  10  17      238.62      278.43     44.46 o 
  -2  10  17       58.39       53.40     12.98 o 
  -1  10  17        2.13        9.27      5.99 o 
   0  10  17       10.98       18.09      5.25 o 
  -3  11  17      100.60      117.01     34.94 o 
  -2  11  17       29.50       27.89     13.06 o 
  -1  11  17      122.87      143.42     28.62 o 
  -8   0  18      541.64      527.39     27.85 o 
  -7   0  18        1.63       25.86     45.15 o 
  -6   0  18     2315.20     2328.93     37.89 o 
  -5   0  18       96.99      131.78     33.65 o 
  -4   0  18      784.74      744.88     41.40 o 
  -3   0  18       15.11       14.68      5.58 o 
  -2   0  18      695.73      689.72     15.95 o 
  -1   0  18      178.83      197.99     44.95 o 
   0   0  18       13.36       19.19     17.50 o 
   1   0  18      147.87      208.54     37.37 o 
   2   0  18      403.18      407.72     27.41 o 
   3   0  18      506.87      517.00     37.44 o 
  -7   1  18       37.86       48.98      6.78 o 
  -6   1  18     1336.35     1356.35     20.41 o 
  -5   1  18        4.83        7.35      8.87 o 
  -4   1  18     1933.07     1810.52     23.37 o 
  -3   1  18      143.76      197.57     18.86 o 
  -2   1  18      166.40      190.69     16.63 o 
  -1   1  18       18.05       57.22     36.11 o 
   0   1  18      589.31      647.36     33.97 o 
   1   1  18      743.84      753.97     48.87 o 
   2   1  18       26.87       26.86      1.51 o 
   3   1  18      199.83      184.86     41.29 o 
  -7   2  18       91.91      128.23     20.87 o 
  -6   2  18     1249.66     1169.14     18.98 o 
  -5   2  18       10.23        7.07      2.06 o 
  -4   2  18      573.47      542.26      9.25 o 
  -3   2  18        6.23        6.15      3.84 o 
  -2   2  18     1215.95     1174.81     28.25 o 
  -1   2  18      671.07      677.79     17.58 o 
   0   2  18       45.37       50.89     16.03 o 
   1   2  18      410.38      393.07     12.86 o 
   2   2  18       10.51       10.22      5.95 o 
   3   2  18       84.36       93.64     22.92 o 
  -7   3  18       33.48       42.88      7.39 o 
  -6   3  18      719.00      679.51     22.13 o 
  -5   3  18       45.62       51.51     22.41 o 
  -4   3  18      750.09      711.49     51.56 o 
  -3   3  18        2.55        8.83      3.82 o 
  -2   3  18      347.03      344.26     34.31 o 
  -1   3  18      309.20      289.97     15.48 o 
   0   3  18       23.62       26.14      3.67 o 
   1   3  18      325.83      404.00     35.26 o 
   2   3  18       50.65       67.06     15.43 o 
   3   3  18      326.54      290.27     14.40 o 
  -7   4  18       49.41       75.87     19.63 o 
  -6   4  18      482.16      472.94     20.02 o 
  -5   4  18       35.69       92.48     26.78 o 
  -4   4  18     1021.04      935.70     32.91 o 
  -3   4  18       24.56       32.40      6.72 o 
  -2   4  18      192.01      238.80     21.03 o 
  -1   4  18      113.44      153.05     12.24 o 
   0   4  18      230.04      302.50     30.01 o 
   1   4  18      894.51      791.07      4.65 o 
   2   4  18       15.56       28.14     36.13 o 
   3   4  18      523.03      439.93     36.13 o 
  -7   5  18      135.45      147.10     20.60 o 
  -6   5  18      824.54      752.92     14.79 o 
  -5   5  18       23.82       25.79      4.99 o 
  -4   5  18      471.30      430.00     46.18 o 
  -3   5  18       53.67       76.29     12.72 o 
  -2   5  18      597.09      606.01     14.43 o 
  -1   5  18      547.33      558.96     18.41 o 
   0   5  18      147.74      164.34     16.67 o 
   1   5  18      412.40      423.41     19.56 o 
   2   5  18      206.17      216.79     23.72 o 
  -7   6  18       36.26       46.09     18.05 o 
  -6   6  18      274.73      287.03     17.49 o 
  -5   6  18       58.64       66.98     12.01 o 
  -4   6  18     1207.72     1177.84     92.06 o 
  -3   6  18      235.05      197.17     26.31 o 
  -2   6  18      313.59      337.60     26.34 o 
  -1   6  18      344.48      335.46     46.72 o 
   0   6  18      264.39      272.86     37.45 o 
   1   6  18      227.17      214.16     26.27 o 
   2   6  18       21.14       27.53      7.95 o 
  -6   7  18      481.79      479.94     20.30 o 
  -5   7  18        0.14        2.20      8.27 o 
  -4   7  18     1024.64     1051.83     11.24 o 
  -3   7  18       96.91      120.46     23.05 o 
  -2   7  18     1059.60     1100.97     61.28 o 
  -1   7  18      411.19      447.43     36.57 o 
   0   7  18       18.51       32.37     18.43 o 
   1   7  18      342.90      342.71     27.67 o 
   2   7  18        0.56        4.61      7.02 o 
  -6   8  18      478.87      455.44     19.87 o 
  -5   8  18        0.38        6.18     23.53 o 
  -4   8  18      811.71      760.64     23.82 o 
  -3   8  18      171.81      192.25     17.37 o 
  -2   8  18      691.30      636.69     37.13 o 
  -1   8  18      492.93      474.68     21.04 o 
   0   8  18      130.09      173.25     33.57 o 
   1   8  18      108.15      172.81     27.84 o 
  -5   9  18        0.33        3.41      4.41 o 
  -4   9  18      662.87      691.53     30.30 o 
  -3   9  18      234.83      195.64     11.06 o 
  -2   9  18      376.65      385.01     35.98 o 
  -1   9  18      154.42      161.31     50.12 o 
   0   9  18      262.57      251.98     21.21 o 
  -4  10  18      359.94      412.77     42.25 o 
  -3  10  18       27.88       31.31      8.28 o 
  -2  10  18      570.23      565.92     13.92 o 
  -1  10  18      181.46      260.02     36.28 o 
  -7   1  19        0.03        0.85      4.60 o 
  -6   1  19        1.25       14.90     31.99 o 
  -5   1  19      197.87      224.30     16.67 o 
  -4   1  19        9.08       14.25     11.04 o 
  -3   1  19        3.71        6.87      5.50 o 
  -2   1  19      145.61      140.88     15.15 o 
  -1   1  19       22.30       32.21     22.50 o 
   0   1  19       29.97       26.95      3.58 o 
   1   1  19       84.16      114.30     32.70 o 
   2   1  19       12.35       37.62     25.13 o 
  -7   2  19       19.75       16.31      7.10 o 
  -6   2  19        4.58       15.75     19.15 o 
  -5   2  19       65.08       63.34      8.19 o 
  -4   2  19      285.08      274.76     24.55 o 
  -3   2  19      456.87      487.17     23.49 o 
  -2   2  19        9.25       12.07     11.22 o 
  -1   2  19       14.42       17.24      6.86 o 
   0   2  19       71.49       66.52      8.17 o 
   1   2  19        4.37       28.66     19.61 o 
   2   2  19       11.33       24.77     13.46 o 
  -7   3  19       34.58       41.71      4.51 o 
  -6   3  19       23.83       36.25      9.71 o 
  -5   3  19       95.06      108.98     39.89 o 
  -4   3  19       21.71       25.09     22.47 o 
  -3   3  19       29.51       33.61      6.99 o 
  -2   3  19       91.16       81.19     10.95 o 
  -1   3  19       45.49       75.46     39.59 o 
   0   3  19       13.28       16.24      6.07 o 
   1   3  19       33.07       50.75     38.71 o 
   2   3  19       30.11       36.66      8.27 o 
  -7   4  19        8.04       21.38      5.48 o 
  -6   4  19       28.77       25.85      7.35 o 
  -5   4  19        0.35        3.38      6.81 o 
  -4   4  19       40.39       45.73     24.66 o 
  -3   4  19       70.97       73.37      8.25 o 
  -2   4  19        0.62        6.08      9.95 o 
  -1   4  19      202.85      212.65     33.10 o 
   0   4  19       59.60       52.65     15.15 o 
   1   4  19        9.57       22.03      8.53 o 
   2   4  19        0.53        4.89      3.87 o 
  -6   5  19       13.20       20.27     17.52 o 
  -5   5  19        2.15        5.66      5.42 o 
  -4   5  19       57.14       47.82      9.36 o 
  -3   5  19        6.63       12.02     23.06 o 
  -2   5  19       14.84       17.32     18.16 o 
  -1   5  19       35.71       69.16     17.30 o 
   0   5  19        0.19        4.87     24.85 o 
   1   5  19      147.33      169.71     56.91 o 
   2   5  19        5.84        4.79      3.39 o 
  -6   6  19        0.89       13.54     23.24 o 
  -5   6  19       36.79       36.08     12.66 o 
  -4   6  19       27.91       25.41      2.13 o 
  -3   6  19       69.66       83.41     21.38 o 
  -2   6  19        8.16        5.90      3.04 o 
  -1   6  19       47.00       64.18     16.50 o 
   0   6  19        1.74        4.07      7.94 o 
   1   6  19       71.85       86.65     24.29 o 
  -6   7  19       23.21       17.69      1.99 o 
  -5   7  19       53.94       57.83      7.90 o 
  -4   7  19        1.00        7.27      5.09 o 
  -3   7  19       12.61       21.90     29.91 o 
  -2   7  19       47.12       45.71      5.07 o 
  -1   7  19      144.92      153.38     45.91 o 
   0   7  19       24.66       26.31     24.29 o 
   1   7  19       44.40       47.20      5.15 o 
  -5   8  19       41.20       72.00     35.02 o 
  -4   8  19       11.35       15.42     10.51 o 
  -3   8  19      100.08      101.98     11.28 o 
  -2   8  19       79.54      106.39     10.97 o 
  -1   8  19       25.97       30.73     12.59 o 
   0   8  19       44.76       38.53      7.27 o 
  -4   9  19       20.96       25.76      8.61 o 
  -3   9  19       77.76       97.32     28.25 o 
  -2   9  19       49.89       51.16     14.54 o 
  -1   9  19        9.36       10.41     19.80 o 
  -7   0  20        0.34       11.62     20.16 o 
  -6   0  20     1172.34     1296.40     51.41 o 
  -5   0  20       12.05       36.94     15.86 o 
  -4   0  20     2328.12     2125.61     51.07 o 
  -3   0  20       76.66      127.64     25.99 o 
  -2   0  20      228.14      280.67     57.18 o 
  -1   0  20       87.93       86.96      7.67 o 
   0   0  20      221.11      253.19     51.14 o 
   1   0  20      156.96      223.60     57.34 o 
   2   0  20        2.90       25.27     27.21 o 
  -7   1  20        0.11        3.36     26.42 o 
  -6   1  20     1360.33     1183.61     67.20 o 
  -5   1  20      114.51      126.20     17.32 o 
  -4   1  20      856.00      947.94     37.21 o 
  -3   1  20      131.39      147.28     10.79 o 
  -2   1  20      885.58      834.11     45.79 o 
  -1   1  20       81.16      125.47     24.37 o 
   0   1  20       55.98       77.50     11.15 o 
   1   1  20       71.30       79.84     13.76 o 
   2   1  20       55.27       94.36     35.58 o 
  -7   2  20        0.13        0.96     13.72 o 
  -6   2  20      714.05      620.41     35.54 o 
  -5   2  20      186.72      239.00     18.92 o 
  -4   2  20     1001.56     1016.41     56.51 o 
  -3   2  20      311.44      301.47      5.97 o 
  -2   2  20      496.34      568.17     46.23 o 
  -1   2  20       78.55       94.90     16.57 o 
   0   2  20      475.01      538.00     35.06 o 
   1   2  20      225.58      295.41     45.13 o 
   2   2  20        0.18        0.30      1.28 o 
  -7   3  20        2.26       10.68     14.98 o 
  -6   3  20      368.59      445.09     41.88 o 
  -5   3  20       83.93      157.96     26.66 o 
  -4   3  20      903.37      855.11     44.38 o 
  -3   3  20      151.41      233.43     31.10 o 
  -2   3  20      894.02      845.53     16.59 o 
  -1   3  20      451.41      513.52     25.77 o 
   0   3  20      296.36      297.66     38.60 o 
   1   3  20      280.26      295.47     21.55 o 
  -6   4  20      738.78      748.28     32.68 o 
  -5   4  20       81.13       79.34     19.30 o 
  -4   4  20      396.12      364.93     18.00 o 
  -3   4  20      182.98      172.12      2.73 o 
  -2   4  20      820.42      818.20     39.75 o 
  -1   4  20      226.68      233.49     18.82 o 
   0   4  20      171.75      179.42     33.43 o 
   1   4  20      296.84      338.44     19.91 o 
  -6   5  20      312.88      288.46     15.63 o 
  -5   5  20        1.67       11.74      8.22 o 
  -4   5  20     1274.89     1161.64     69.26 o 
  -3   5  20      127.53      119.90     26.08 o 
  -2   5  20      247.80      237.03     47.13 o 
  -1   5  20      401.35      421.03     27.77 o 
   0   5  20      229.18      282.53     25.62 o 
   1   5  20      269.44      302.79     30.12 o 
  -6   6  20      512.16      465.77     15.59 o 
  -5   6  20        3.76       17.46     35.92 o 
  -4   6  20      683.87      629.57     18.95 o 
  -3   6  20      142.93      212.60     18.21 o 
  -2   6  20      872.16      851.28     24.82 o 
  -1   6  20      604.23      549.30     35.40 o 
   0   6  20       11.27       10.73     13.23 o 
   1   6  20      216.85      219.89     15.97 o 
  -5   7  20       38.37       34.61      6.09 o 
  -4   7  20      514.50      545.36     28.15 o 
  -3   7  20      383.45      342.63     10.70 o 
  -2   7  20      362.35      344.57     18.09 o 
  -1   7  20      265.76      313.36     23.73 o 
   0   7  20      131.26      127.38     21.90 o 
  -4   8  20      507.98      542.37     42.93 o 
  -3   8  20      203.64      199.15     25.93 o 
  -2   8  20      218.10      261.37     22.49 o 
  -1   8  20      255.02      272.94     49.62 o 
  -6   1  21        2.67       11.30     21.07 o 
  -5   1  21       38.95       47.44      7.54 o 
  -4   1  21       90.48       75.93      5.36 o 
  -3   1  21        1.42        8.54     30.62 o 
  -2   1  21       18.75       17.08      7.88 o 
  -1   1  21       27.79       38.44      6.83 o 
   0   1  21        1.05        7.97     11.46 o 
   1   1  21       17.61       17.44     11.35 o 
  -6   2  21        0.20        5.88     41.79 o 
  -5   2  21        0.46        4.24     11.98 o 
  -4   2  21       12.36       11.76      2.39 o 
  -3   2  21       47.26       54.48     22.94 o 
  -2   2  21       55.76       52.63      9.89 o 
  -1   2  21       29.35       34.61     22.62 o 
   0   2  21       18.92       47.67     19.52 o 
   1   2  21       95.33      107.82     17.86 o 
  -6   3  21       31.51       39.66      8.05 o 
  -5   3  21       56.61       65.63      5.78 o 
  -4   3  21       14.65       13.83      3.47 o 
  -3   3  21       81.71       78.57     16.81 o 
  -2   3  21        0.65        5.54     22.85 o 
  -1   3  21       16.53       17.67      3.13 o 
   0   3  21       25.50       27.69      4.98 o 
   1   3  21        0.24        1.30      3.42 o 
  -6   4  21       24.13       38.37     22.75 o 
  -5   4  21       45.37       51.50      8.47 o 
  -4   4  21        0.07        5.62     15.80 o 
  -3   4  21       10.26       31.15     34.20 o 
  -2   4  21        1.96        1.40      2.34 o 
  -1   4  21       44.80       44.47     14.58 o 
   0   4  21        6.21       13.64     11.89 o 
  -5   5  21        0.20        0.88      2.05 o 
  -4   5  21        3.57       13.31     18.07 o 
  -3   5  21        1.94       11.06      9.37 o 
  -2   5  21       15.57       28.46     23.70 o 
  -1   5  21       15.86       16.26      4.36 o 
   0   5  21        2.16       23.91     57.90 o 
  -5   6  21       11.12       28.86     13.96 o 
  -4   6  21        7.00       12.07     10.91 o 
  -3   6  21       17.83       28.78     11.35 o 
  -2   6  21        5.54        8.94     12.85 o 
  -1   6  21       77.84       72.86     28.12 o 
   0   6  21        3.65        6.47      9.86 o 
  -4   7  21        2.24        1.56      7.75 o 
  -3   7  21      125.82      151.36     18.86 o 
  -2   7  21       29.67       38.79      8.26 o 
  -1   7  21        0.66       10.46     30.99 o 
  -6   0  22      944.89      843.31     22.56 o 
  -5   0  22      116.06      139.27     41.81 o 
  -4   0  22      398.22      361.01     25.31 o 
  -3   0  22      456.02      436.91     15.34 o 
  -2   0  22      211.14      217.51     36.74 o 
  -1   0  22      548.60      488.07     11.20 o 
   0   0  22        2.74       16.79     51.10 o 
  -6   1  22      537.52      497.83     23.10 o 
  -5   1  22       79.75       83.51     24.91 o 
  -4   1  22      800.45      708.98     17.25 o 
  -3   1  22      444.76      461.05     38.09 o 
  -2   1  22      120.41      139.31     23.59 o 
  -1   1  22      283.49      325.58     23.98 o 
   0   1  22      105.69       99.75      6.02 o 
  -6   2  22      379.63      389.27     31.07 o 
  -5   2  22      108.76      116.13     22.33 o 
  -4   2  22      631.99      586.90     26.45 o 
  -3   2  22      286.04      298.44     30.48 o 
  -2   2  22      444.28      414.47     12.57 o 
  -1   2  22      222.25      221.06     29.85 o 
   0   2  22       67.86       88.78     34.27 o 
  -5   3  22      259.61      274.82     19.00 o 
  -4   3  22      322.56      312.11     17.70 o 
  -3   3  22      204.45      188.97     30.60 o 
  -2   3  22      354.19      402.95     32.13 o 
  -1   3  22      137.47      155.53     12.39 o 
   0   3  22      129.16      136.60     34.00 o 
  -5   4  22        3.17       12.22     11.76 o 
  -4   4  22      439.32      461.73     40.29 o 
  -3   4  22      145.57      204.88     25.95 o 
  -2   4  22      154.83      150.52     10.66 o 
  -1   4  22      248.72      271.38     24.05 o 
  -4   5  22       68.71      100.25     13.24 o 
  -3   5  22       33.82       36.90      9.23 o 
  -2   5  22      370.74      357.10     36.91 o 
  -1   5  22      568.96      467.45     25.32 o 
  -3   6  22      200.33      231.79     45.40 o 
  -2   6  22       81.53      123.32     23.32 o 
  -5   1  23       13.06       30.21     15.20 o 
  -4   1  23       20.80       43.71     17.92 o 
  -3   1  23        6.53       20.57     14.46 o 
  -2   1  23        0.33        6.29     24.86 o 
  -1   1  23       31.72       54.06     19.40 o 
  -5   2  23       88.20       96.72     19.49 o 
  -4   2  23       19.22       20.98      7.58 o 
  -3   2  23        3.42        7.61     17.27 o 
  -2   2  23       37.18       44.63     11.97 o 
  -1   2  23        0.57        4.98     14.43 o 
  -4   3  23       20.90       26.22     13.67 o 
  -3   3  23        1.99        5.81      5.12 o 
  -2   3  23       41.70       51.37     13.79 o 
  -3   4  23       32.43       42.29     10.18 o 
  -2   4  23       33.90       58.98     23.25 o 
                                                 
